# Supplementary material for: 3-[(Methyl­carbamo­yl)amino]-1H-isoindolium chloride
Source: Acta Crystallogr Sect E Struct Rep Online. 2009 Feb 4;65(Pt 3):o448. doi: 10.1107/S1600536809003699 (PMC2968434; doi:10.1107/S1600536809003699)
Supplement: Supplementary file 1 [file e-65-0o448-sup1.cif]

##############################################################################
###                                                                        ###
###        Electronic paper (Acta Crystallographica Section E)             ###
###                                                                        ###
##############################################################################
#                                                                            #
# This CIF contains the data in a paper accepted for publication in Acta     #
# Crystallographica Section E. It conforms to the requirements of Notes      #
# for Authors for Section E, and has been peer reviewed under the auspices   #
# of the IUCr Commission on Journals.                                        #
#                                                                            #
# Full details of the Crystallographic Information File format               #
# are given in the paper "The Crystallographic Information File (CIF):       #
# a New Standard Archive File for Crystallography" by S. R. Hall, F. H.      #
# Allen and I. D. Brown [Acta Cryst. (1991), A47, 655-685].                  #
#                                                                            #
# The current version of the core CIF dictionary is obtainable from          #
# ftp://ftp.iucr.org/pub/cif_core.dic. The current version number is 2.4.    #
#                                                                            #
# Software is freely available for graphical display of the structure(s) in  #
# this CIF.  For information consult the CIF home page http://www.iucr.org/  #
# cif/home.html                                                              #
#                                                                            #
# This file may be used for bona fide research purposes within the           #
# scientific community so long as proper attribution is given to the journal # 
# article from which it was obtained.                                        #
#                                                                            #
##############################################################################
                                             
data_global
_audit_creation_method     ?
_journal_date_recd_electronic     2008-12-16
_journal_date_accepted     2009-01-29
_journal_name_full     'Acta Crystallographica, Section E'
_journal_year     2009
_journal_volume     65
_journal_issue      3
_journal_page_first     o448
_journal_page_last     o448
_journal_paper_category     QO
_journal_coeditor_code     EZ2156
_publ_contact_author
;
Muhammad Nawaz Tahir
University of Sargodha
Department of Physics
Sargodha
Pakistan
;
_publ_contact_author_email     'dmntahir_uos@yahoo.com'
_publ_contact_author_fax     '0092 48 32 22 121'
_publ_contact_author_phone     '0092 48 92 30 170'
_publ_section_title
;
3-[(Methylcarbamoyl)amino]-1<i>H</i>-isoindolium chloride
;
loop_
    _publ_author_name
    _publ_author_address
    'Bushra Maliha'
;
University of the Punjab
Institute of Chemistry
Lahore 54590
Pakistan
;
    'Muhammad Ilyas Tariq'
;
University of Sargodha
Department of Chemistry
Sargodha
Pakistan
;
    'Tahir, M. Nawaz'
;
University of Sargodha
Department of Physics
Sargodha
Pakistan
;
    'Ishtiaq Hussain'
;
University of the Punjab
Institute of Chemistry
Lahore-54590
Pakistan
;
    'Hamid Latif Siddiqui'
;
University of the Punjab
Institute of Chemistry
Lahore 54590
Pakistan
;
data_I
_audit_creation_method     SHELXL97
_chemical_name_systematic
;
3-[(Methylcarbamoyl)amino]-1<i>H</i>-isoindolium chloride
;
_chemical_name_common     ?
_chemical_formula_moiety     'C10 H12 N3 O+, Cl-'
_chemical_formula_sum     'C10 H12 Cl N3 O'
_chemical_formula_iupac     'C10 H12 N3 O+, Cl-'
_chemical_formula_weight     225.68
_chemical_melting_point     ?
_symmetry_cell_setting     triclinic
_symmetry_space_group_name_H-M     'P -1'
_symmetry_space_group_name_Hall     '-P 1'
loop_
    _symmetry_equiv_pos_as_xyz
    'x, y, z'
    '-x, -y, -z'
_cell_length_a     7.1171(5)
_cell_length_b     7.7900(6)
_cell_length_c     10.3033(8)
_cell_angle_alpha     89.484(3)
_cell_angle_beta     69.997(2)
_cell_angle_gamma     74.613(4)
_cell_volume     515.43(7)
_cell_formula_units_Z     2
_cell_measurement_reflns_used     2369
_cell_measurement_theta_min     3.13
_cell_measurement_theta_max     27.54
_cell_measurement_temperature     296(2)
_exptl_crystal_description     needle
_exptl_crystal_colour     'light yellow'
_exptl_crystal_size_max     0.30
_exptl_crystal_size_mid     0.10
_exptl_crystal_size_min     0.06
_exptl_crystal_density_diffrn     1.454
_exptl_crystal_density_meas     ?
_exptl_crystal_density_method     'not measured'
_exptl_crystal_F_000     236
_exptl_absorpt_coefficient_mu     0.346
_exptl_absorpt_correction_type     multi-scan
_exptl_absorpt_process_details     '(SADABS; Bruker, 2005)'
_exptl_absorpt_correction_T_min     0.982
_exptl_absorpt_correction_T_max     0.989
_exptl_special_details
;
;
_diffrn_ambient_temperature     296(2)
_diffrn_radiation_type     MoK\a
_diffrn_radiation_wavelength     0.71073
_diffrn_radiation_source     'fine-focus sealed tube'
_diffrn_radiation_monochromator     graphite
_diffrn_measurement_device_type     'Bruker Kappa APEXII CCD'
_diffrn_measurement_method     \w
_diffrn_detector_area_resol_mean     7.50
_diffrn_reflns_number     8853
_diffrn_reflns_av_R_equivalents     0.0202
_diffrn_reflns_av_sigmaI/netI     0.0190
_diffrn_reflns_theta_min     3.13
_diffrn_reflns_theta_max     27.54
_diffrn_reflns_theta_full     27.54
_diffrn_measured_fraction_theta_max     0.995
_diffrn_measured_fraction_theta_full     0.995
_diffrn_reflns_limit_h_min     -9
_diffrn_reflns_limit_h_max     9
_diffrn_reflns_limit_k_min     -10
_diffrn_reflns_limit_k_max     10
_diffrn_reflns_limit_l_min     -13
_diffrn_reflns_limit_l_max     13
_diffrn_standards_number     0
_diffrn_standards_interval_count     ?
_diffrn_standards_interval_time     ?
_diffrn_standards_decay_%     ?
_refine_special_details
;
Refinement of <i>F</i>^2^ against ALL reflections. The weighted <i>R</i>-factor
<i>wR</i> and goodness of fit <i>S</i> are based on <i>F</i>^2^, conventional
<i>R</i>-factors <i>R</i> are based on <i>F</i>, with <i>F</i> set to zero for
negative <i>F</i>^2^. The threshold expression of <i>F</i>^2^ >
\s(<i>F</i>^2^) is used only for calculating <i>R</i>-factors(gt) <i>etc</i>.
and is not relevant to the choice of reflections for refinement.
<i>R</i>-factors based on <i>F</i>^2^ are statistically about twice as large
as those based on <i>F</i>, and <i>R</i>- factors based on ALL data will be
even larger.
;
_reflns_number_total     2369
_reflns_number_gt     2210
_reflns_threshold_expression     I>2\s(I)
_refine_ls_structure_factor_coef     Fsqd
_refine_ls_matrix_type     full
_refine_ls_R_factor_all     0.0341
_refine_ls_R_factor_gt     0.0320
_refine_ls_wR_factor_gt     0.0898
_refine_ls_wR_factor_ref     0.1008
_refine_ls_goodness_of_fit_ref     1.005
_refine_ls_restrained_S_all     1.005
_refine_ls_number_reflns     2369
_refine_ls_number_parameters     146
_refine_ls_number_restraints     0
_refine_ls_hydrogen_treatment     mixed
_refine_ls_weighting_scheme     calc
_refine_ls_weighting_details
         'calc w=1/[\s^2^(Fo^2^)+(0.0646P)^2^+0.2853P] where P=(Fo^2^+2Fc^2^)/3'
_atom_sites_solution_hydrogens     mixed
_atom_sites_solution_primary     direct
_atom_sites_solution_secondary     difmap
_refine_ls_shift/su_max     0.000
_refine_ls_shift/su_mean     0.000
_refine_diff_density_max     0.685
_refine_diff_density_min     -0.215
_refine_ls_extinction_method     none
_refine_ls_abs_structure_details     ?
loop_
    _atom_type_symbol
    _atom_type_description
    _atom_type_scat_dispersion_real
    _atom_type_scat_dispersion_imag
    _atom_type_scat_source
    'C' 'C' 0.0033 0.0016
                         'International Tables Vol C Tables 4.2.6.8 and 6.1.1.4'
    'H' 'H' 0.0000 0.0000
                         'International Tables Vol C Tables 4.2.6.8 and 6.1.1.4'
    'N' 'N' 0.0061 0.0033
                         'International Tables Vol C Tables 4.2.6.8 and 6.1.1.4'
    'O' 'O' 0.0106 0.0060
                         'International Tables Vol C Tables 4.2.6.8 and 6.1.1.4'
    'Cl' 'Cl' 0.1484 0.1585
                         'International Tables Vol C Tables 4.2.6.8 and 6.1.1.4'
_computing_data_collection     'APEX2 (Bruker, 2007)'
_computing_cell_refinement     'APEX2 (Bruker, 2007)'
_computing_data_reduction     'SAINT (Bruker, 2007)'
_computing_structure_solution     'SHELXS97 (Sheldrick, 2008)'
_computing_structure_refinement     'SHELXL97 (Sheldrick, 2008)'
_computing_molecular_graphics
                  'ORTEP-3 for Windows (Farrugia, 1997) and PLATON (Spek, 2003)'
_computing_publication_material
                                'WinGX (Farrugia, 1999) and PLATON (Spek, 2003)'
loop_
    _atom_site_type_symbol
    _atom_site_label
    _atom_site_fract_x
    _atom_site_fract_y
    _atom_site_fract_z
    _atom_site_U_iso_or_equiv
    _atom_site_thermal_displace_type
    _atom_site_calc_flag
    _atom_site_refinement_flags
    _atom_site_occupancy
    O O1 0.29475(16) 0.09740(13) 0.60677(11) 0.0195(3) Uani . . 1.000
    N N1 0.46180(18) 0.25619(17) 0.37719(12) 0.0161(3) Uani . . 1.000
    N N2 0.19866(18) 0.40058(16) 0.58681(12) 0.0155(3) Uani . . 1.000
    N N3 0.05849(19) 0.28726(17) 0.79177(13) 0.0177(3) Uani . . 1.000
    C C1 0.5740(2) 0.29979(19) 0.23859(15) 0.0175(4) Uani . . 1.000
    C C2 0.4836(2) 0.49861(19) 0.24873(15) 0.0165(4) Uani . . 1.000
    C C3 0.5278(2) 0.6215(2) 0.15233(15) 0.0201(4) Uani . . 1.000
    C C4 0.4209(2) 0.8007(2) 0.19298(17) 0.0222(4) Uani . . 1.000
    C C5 0.2750(2) 0.8576(2) 0.32626(17) 0.0214(4) Uani . . 1.000
    C C6 0.2298(2) 0.73562(19) 0.42329(15) 0.0183(4) Uani . . 1.000
    C C7 0.3359(2) 0.55629(19) 0.38103(14) 0.0149(4) Uani . . 1.000
    C C8 0.3263(2) 0.39698(18) 0.45638(14) 0.0147(3) Uani . . 1.000
    C C9 0.1900(2) 0.24711(19) 0.66151(14) 0.0155(3) Uani . . 1.000
    C C10 0.0312(3) 0.1475(2) 0.88541(15) 0.0218(4) Uani . . 1.000
    Cl Cl1 0.11104(5) 0.28646(4) 0.19897(3) 0.01860(10)
                                                      Uani . . 1.000
    H H1A 0.54729 0.23997 0.16735 0.0210 Uiso . . 1.000
    H H1B 0.72287 0.26795 0.21941 0.0210 Uiso . . 1.000
    H H1N 0.487(3) 0.156(3) 0.401(2) 0.0194 Uiso . . 1.000
    H H2N 0.113(3) 0.507(3) 0.631(2) 0.0186 Uiso . . 1.000
    H H3 0.62547 0.58510 0.06360 0.0242 Uiso . . 1.000
    H H3N -0.007(3) 0.397(3) 0.819(2) 0.0212 Uiso . . 1.000
    H H4 0.44729 0.88501 0.12976 0.0266 Uiso . . 1.000
    H H5 0.20729 0.97864 0.35036 0.0256 Uiso . . 1.000
    H H6 0.13317 0.77212 0.51234 0.0220 Uiso . . 1.000
    H H10A 0.01212 0.04982 0.83996 0.0327 Uiso . . 1.000
    H H10B -0.08889 0.19448 0.96722 0.0327 Uiso . . 1.000
    H H10C 0.15238 0.10608 0.91081 0.0327 Uiso . . 1.000
loop_
    _atom_site_aniso_label
    _atom_site_aniso_U_11
    _atom_site_aniso_U_22
    _atom_site_aniso_U_33
    _atom_site_aniso_U_12
    _atom_site_aniso_U_13
    _atom_site_aniso_U_23
    O1 0.0212(5) 0.0138(5) 0.0177(5) -0.0003(4) -0.0033(4) 0.0024(4)
    N1 0.0167(5) 0.0144(6) 0.0145(6) -0.0019(4) -0.0039(4) 0.0029(4)
    N2 0.0166(5) 0.0126(6) 0.0143(6) -0.0020(4) -0.0032(4) 0.0016(4)
    N3 0.0208(6) 0.0145(6) 0.0145(6) -0.0031(5) -0.0036(5) 0.0021(4)
    C1 0.0162(6) 0.0182(7) 0.0149(6) -0.0030(5) -0.0029(5) 0.0021(5)
    C2 0.0146(6) 0.0192(7) 0.0165(7) -0.0058(5) -0.0057(5) 0.0024(5)
    C3 0.0193(7) 0.0251(8) 0.0169(7) -0.0097(6) -0.0049(5) 0.0049(6)
    C4 0.0251(7) 0.0221(8) 0.0249(7) -0.0130(6) -0.0111(6) 0.0101(6)
    C5 0.0245(7) 0.0158(7) 0.0264(8) -0.0074(6) -0.0109(6) 0.0047(6)
    C6 0.0181(6) 0.0176(7) 0.0200(7) -0.0053(5) -0.0074(5) 0.0016(5)
    C7 0.0142(6) 0.0160(6) 0.0164(7) -0.0055(5) -0.0067(5) 0.0037(5)
    C8 0.0140(6) 0.0156(6) 0.0158(6) -0.0040(5) -0.0071(5) 0.0018(5)
    C9 0.0160(6) 0.0156(6) 0.0155(6) -0.0048(5) -0.0062(5) 0.0033(5)
    C10 0.0280(7) 0.0197(7) 0.0156(7) -0.0068(6) -0.0050(6) 0.0060(5)
    Cl1 0.0195(2) 0.0144(2) 0.0192(2) -0.00410(10)
                                                 -0.00400(10)
                                                            0.00020(10)
_geom_special_details
;
 Bond distances, angles etc. have been calculated using the
 rounded fractional coordinates. All su's are estimated
 from the variances of the (full) variance-covariance matrix.
 The cell esds are taken into account in the estimation of
 distances, angles and torsion angles
;
loop_
    _geom_bond_atom_site_label_1
    _geom_bond_atom_site_label_2
    _geom_bond_site_symmetry_1
    _geom_bond_site_symmetry_2
    _geom_bond_distance
    _geom_bond_publ_flag
    O1 C9 . . 1.2234(17) no
    N1 C1 . . 1.4654(19) no
    N1 C8 . . 1.3096(19) no
    N2 C8 . . 1.3356(18) no
    N2 C9 . . 1.4197(19) no
    N3 C9 . . 1.3296(19) no
    N3 C10 . . 1.456(2) no
    N1 H1N . . 0.81(2) no
    N2 H2N . . 0.90(2) no
    N3 H3N . . 0.86(2) no
    C1 C2 . . 1.501(2) no
    C2 C3 . . 1.390(2) no
    C2 C7 . . 1.395(2) no
    C3 C4 . . 1.390(2) no
    C4 C5 . . 1.397(2) no
    C5 C6 . . 1.390(2) no
    C6 C7 . . 1.392(2) no
    C7 C8 . . 1.463(2) no
    C1 H1A . . 0.9700 no
    C1 H1B . . 0.9700 no
    C3 H3 . . 0.9300 no
    C4 H4 . . 0.9300 no
    C5 H5 . . 0.9300 no
    C6 H6 . . 0.9300 no
    C10 H10A . . 0.9600 no
    C10 H10B . . 0.9600 no
    C10 H10C . . 0.9600 no
loop_
    _geom_contact_atom_site_label_1
    _geom_contact_atom_site_label_2
    _geom_contact_distance
    _geom_contact_site_symmetry_1
    _geom_contact_site_symmetry_2
    _geom_contact_publ_flag
    Cl1 C1 3.4838(16) . . no
    Cl1 C2 3.6463(16) . . no
    Cl1 C5 3.6252(16) . 1_545 no
    Cl1 N2 3.0969(13) . 2_566 no
    Cl1 N3 3.2082(13) . 2_566 no
    Cl1 H5 2.9100 . 1_545 no
    Cl1 H1A 2.9300 . . no
    Cl1 H1B 2.7400 . 1_455 no
    Cl1 H2N 2.23(2) . 2_566 no
    Cl1 H3 3.0500 . 2_665 no
    Cl1 H3N 2.40(2) . 2_566 no
    Cl1 H6 2.9900 . 2_566 no
    Cl1 H10A 3.0400 . 2_556 no
    O1 O1 2.9982(16) . 2_656 no
    O1 N1 2.8760(17) . 2_656 no
    O1 N1 2.7097(16) . . no
    O1 H1N 2.15(2) . 2_656 no
    O1 H10A 2.6500 . . no
    O1 H1N 2.22(2) . . no
    N1 O1 2.7097(16) . . no
    N1 O1 2.8760(17) . 2_656 no
    N2 Cl1 3.0969(13) . 2_566 no
    N3 C5 3.436(2) . 2_566 no
    N3 C3 3.433(2) . 2_666 no
    N3 Cl1 3.2082(13) . 2_566 no
    N2 H6 2.9400 . . no
    C1 Cl1 3.4838(16) . . no
    C2 Cl1 3.6463(16) . . no
    C3 N3 3.433(2) . 2_666 no
    C3 C9 3.539(2) . 2_666 no
    C4 C9 3.513(2) . 2_666 no
    C4 C10 3.500(3) . 2_566 no
    C5 N3 3.436(2) . 2_566 no
    C5 C9 3.575(2) . 2_566 no
    C5 C10 3.579(3) . 2_566 no
    C5 Cl1 3.6252(16) . 1_565 no
    C6 C9 3.358(2) . 2_566 no
    C7 C8 3.457(2) . 2_666 no
    C8 C7 3.457(2) . 2_666 no
    C9 C3 3.539(2) . 2_666 no
    C9 C6 3.358(2) . 2_566 no
    C9 C4 3.513(2) . 2_666 no
    C9 C5 3.575(2) . 2_566 no
    C10 C4 3.500(3) . 2_566 no
    C10 C5 3.579(3) . 2_566 no
    C10 C10 3.283(2) . 2_557 no
    C1 H10B 2.9400 . 1_654 no
    C5 H10A 3.0400 . 2_566 no
    C6 H2N 2.82(2) . . no
    C9 H1N 2.75(2) . . no
    C10 H10B 3.0600 . 2_557 no
    C10 H10C 3.0700 . 2_557 no
    H1A Cl1 2.9300 . . no
    H1B Cl1 2.7400 . 1_655 no
    H1B H10B 2.4700 . 1_654 no
    H1N O1 2.15(2) . 2_656 no
    H1N C9 2.75(2) . . no
    H1N O1 2.22(2) . . no
    H2N H6 2.4000 . . no
    H2N H3N 2.11(3) . . no
    H2N C6 2.82(2) . . no
    H2N Cl1 2.23(2) . 2_566 no
    H3 Cl1 3.0500 . 2_665 no
    H3N H2N 2.11(3) . . no
    H3N Cl1 2.40(2) . 2_566 no
    H5 Cl1 2.9100 . 1_565 no
    H6 H2N 2.4000 . . no
    H6 N2 2.9400 . . no
    H6 Cl1 2.9900 . 2_566 no
    H10A O1 2.6500 . . no
    H10A Cl1 3.0400 . 2_556 no
    H10A C5 3.0400 . 2_566 no
    H10B C10 3.0600 . 2_557 no
    H10B H1B 2.4700 . 1_456 no
    H10B C1 2.9400 . 1_456 no
    H10C C10 3.0700 . 2_557 no
loop_
    _geom_angle_atom_site_label_1
    _geom_angle_atom_site_label_2
    _geom_angle_atom_site_label_3
    _geom_angle_site_symmetry_1
    _geom_angle_site_symmetry_2
    _geom_angle_site_symmetry_3
    _geom_angle
    _geom_angle_publ_flag
    C1 N1 C8 . . . 112.52(12) no
    C8 N2 C9 . . . 124.09(12) no
    C9 N3 C10 . . . 120.48(13) no
    C8 N1 H1N . . . 125.2(14) no
    C1 N1 H1N . . . 122.2(14) no
    C8 N2 H2N . . . 118.4(13) no
    C9 N2 H2N . . . 117.5(13) no
    C10 N3 H3N . . . 121.3(13) no
    C9 N3 H3N . . . 118.2(13) no
    N1 C1 C2 . . . 101.98(12) no
    C1 C2 C3 . . . 130.68(13) no
    C3 C2 C7 . . . 120.12(13) no
    C1 C2 C7 . . . 109.19(12) no
    C2 C3 C4 . . . 117.74(14) no
    C3 C4 C5 . . . 121.78(14) no
    C4 C5 C6 . . . 120.86(14) no
    C5 C6 C7 . . . 116.91(13) no
    C2 C7 C8 . . . 106.74(12) no
    C2 C7 C6 . . . 122.59(13) no
    C6 C7 C8 . . . 130.66(13) no
    N1 C8 C7 . . . 109.54(12) no
    N1 C8 N2 . . . 126.82(13) no
    N2 C8 C7 . . . 123.63(12) no
    N2 C9 N3 . . . 112.47(12) no
    O1 C9 N2 . . . 121.32(12) no
    O1 C9 N3 . . . 126.20(13) no
    N1 C1 H1A . . . 111.00 no
    N1 C1 H1B . . . 111.00 no
    C2 C1 H1A . . . 111.00 no
    C2 C1 H1B . . . 111.00 no
    H1A C1 H1B . . . 109.00 no
    C2 C3 H3 . . . 121.00 no
    C4 C3 H3 . . . 121.00 no
    C3 C4 H4 . . . 119.00 no
    C5 C4 H4 . . . 119.00 no
    C4 C5 H5 . . . 120.00 no
    C6 C5 H5 . . . 120.00 no
    C5 C6 H6 . . . 122.00 no
    C7 C6 H6 . . . 122.00 no
    N3 C10 H10A . . . 109.00 no
    N3 C10 H10B . . . 109.00 no
    N3 C10 H10C . . . 109.00 no
    H10A C10 H10B . . . 109.00 no
    H10A C10 H10C . . . 109.00 no
    H10B C10 H10C . . . 109.00 no
loop_
    _geom_torsion_atom_site_label_1
    _geom_torsion_atom_site_label_2
    _geom_torsion_atom_site_label_3
    _geom_torsion_atom_site_label_4
    _geom_torsion_site_symmetry_1
    _geom_torsion_site_symmetry_2
    _geom_torsion_site_symmetry_3
    _geom_torsion_site_symmetry_4
    _geom_torsion
    _geom_torsion_publ_flag
    C8 N1 C1 C2 . . . . 1.26(17) no
    C1 N1 C8 C7 . . . . -1.95(18) no
    C1 N1 C8 N2 . . . . 178.99(15) no
    C9 N2 C8 N1 . . . . -0.2(3) no
    C8 N2 C9 N3 . . . . 176.55(15) no
    C9 N2 C8 C7 . . . . -179.15(14) no
    C8 N2 C9 O1 . . . . -3.7(2) no
    C10 N3 C9 O1 . . . . 1.4(3) no
    C10 N3 C9 N2 . . . . -178.92(15) no
    N1 C1 C2 C3 . . . . 178.61(16) no
    N1 C1 C2 C7 . . . . -0.06(17) no
    C1 C2 C3 C4 . . . . -178.36(16) no
    C7 C2 C3 C4 . . . . 0.2(2) no
    C1 C2 C7 C6 . . . . 177.86(14) no
    C1 C2 C7 C8 . . . . -1.00(17) no
    C3 C2 C7 C6 . . . . -1.0(2) no
    C3 C2 C7 C8 . . . . -179.83(14) no
    C2 C3 C4 C5 . . . . 0.6(2) no
    C3 C4 C5 C6 . . . . -0.6(2) no
    C4 C5 C6 C7 . . . . -0.1(2) no
    C5 C6 C7 C8 . . . . 179.48(16) no
    C5 C6 C7 C2 . . . . 0.9(2) no
    C2 C7 C8 N1 . . . . 1.83(18) no
    C6 C7 C8 N1 . . . . -176.90(16) no
    C6 C7 C8 N2 . . . . 2.2(3) no
    C2 C7 C8 N2 . . . . -179.07(15) no
loop_
    _geom_hbond_atom_site_label_D
    _geom_hbond_atom_site_label_H
    _geom_hbond_atom_site_label_A
    _geom_hbond_site_symmetry_A
    _geom_hbond_distance_DH
    _geom_hbond_distance_HA
    _geom_hbond_distance_DA
    _geom_hbond_angle_DHA
    _geom_hbond_publ_flag
    N1 H1N O1 . 0.81(2) 2.22(2) 2.7097(16) 119.9(18) yes
    N1 H1N O1 2_656 0.81(2) 2.15(2) 2.8760(17) 150(2) yes
    N2 H2N Cl1 2_566 0.90(2) 2.23(2) 3.0969(13) 160.5(18) yes
    N3 H3N Cl1 2_566 0.86(2) 2.40(2) 3.2082(13) 157.0(17) yes
    C1 H1B Cl1 1_655 0.9700 2.7400 3.6755(16) 162.00 yes
