# Supplementary material for: 3-[(Methyl­carbamo­yl)amino]-1H-isoindolium chloride
Source: Acta Crystallogr Sect E Struct Rep Online. 2009 Feb 4;65(Pt 3):o448. doi: 10.1107/S1600536809003699 (PMC2968434; doi:10.1107/S1600536809003699)
Supplement: Supplementary file 2 [file e-65-0o448-Isup2.hkl]

#
# h,k,l, Fc-squared, Fo-squared, sigma(Fo-squared) and status flag
#
data_I
_shelx_title ' BM51_sad in P-1'
_shelx_refln_list_code          4
_shelx_F_calc_maximum       65.20
_exptl_crystal_F_000       236.00
_reflns_d_resolution_high  0.7686
 
loop_
 _symmetry_equiv_pos_as_xyz
 'x, y, z'
 '-x, -y, -z'
 
_cell_length_a     7.1171
_cell_length_b     7.7900
_cell_length_c    10.3033
_cell_angle_alpha  89.484
_cell_angle_beta   69.997
_cell_angle_gamma  74.613
 
_shelx_F_squared_multiplier     1.000
 
loop_
 _refln_index_h
 _refln_index_k
 _refln_index_l
 _refln_F_squared_calc
 _refln_F_squared_meas
 _refln_F_squared_sigma
 _refln_observed_status
   2   0   0       76.78       77.83      0.88 o
   3   0   0      205.07      198.43      1.97 o
   4   0   0       10.95       19.86      0.55 o
   5   0   0      240.43      245.30      2.94 o
   6   0   0        2.69        1.99      0.39 o
   7   0   0        0.24        0.24      0.36 o
   8   0   0       10.48       11.28      1.03 o
  -8   1   0       51.90       52.05      1.71 o
  -7   1   0      154.33      156.16      2.84 o
  -6   1   0      176.96      177.87      3.23 o
  -5   1   0        0.06        0.30      0.21 o
  -4   1   0      252.80      254.46      2.63 o
  -3   1   0     1064.71     1074.77      8.88 o
  -2   1   0      846.15      871.80      7.75 o
  -1   1   0     1618.05     1644.70     12.67 o
   1   1   0       76.64       57.43      2.98 o
   2   1   0     2966.05     3095.19     20.52 o
   3   1   0       62.18       58.79      0.86 o
   4   1   0       32.20       39.79      0.78 o
   5   1   0       50.19       60.02      1.10 o
   6   1   0        0.29       -0.18      0.25 o
   7   1   0       18.01       18.08      1.09 o
   8   1   0       68.41       70.12      2.14 o
  -7   2   0        1.36        0.90      0.50 o
  -6   2   0      301.95      312.15      4.79 o
  -5   2   0        1.56        0.67      0.26 o
  -4   2   0      209.52      203.11      2.31 o
  -3   2   0       73.23       77.42      1.54 o
  -2   2   0      589.73      628.37      5.92 o
  -1   2   0     1278.66     1406.54     10.83 o
   0   2   0     3177.21     3270.13     53.56 o
   1   2   0       17.91       24.33      0.46 o
   2   2   0        6.47        8.22      0.28 o
   3   2   0      878.52      887.68      6.85 o
   4   2   0        9.78        6.50      0.38 o
   5   2   0        1.84        0.53      0.19 o
   6   2   0      148.50      149.57      2.85 o
   7   2   0       42.39       40.04      1.45 o
   8   2   0       43.81       46.44      1.71 o
  -7   3   0       10.35       11.22      1.21 o
  -6   3   0        0.29        1.10      0.46 o
  -5   3   0        1.86        1.17      0.46 o
  -4   3   0      240.77      231.80      3.16 o
  -3   3   0      677.87      742.40      6.66 o
  -2   3   0      339.48      360.83      3.23 o
  -1   3   0      415.82      514.56      4.51 o
   0   3   0       22.56       19.86      0.54 o
   1   3   0       68.75       69.64      0.96 o
   2   3   0      771.29      773.49      6.55 o
   3   3   0      115.84      107.80      1.27 o
   4   3   0       39.82       40.11      0.82 o
   5   3   0       77.21       78.91      1.31 o
   6   3   0      142.43      137.67      2.35 o
   7   3   0       50.64       56.51      1.73 o
   8   3   0       19.65       19.38      1.44 o
  -6   4   0      183.92      179.79      5.85 o
  -5   4   0       20.40       19.26      1.27 o
  -4   4   0       21.32       15.46      0.91 o
  -3   4   0       30.80       33.27      0.90 o
  -2   4   0      419.54      425.98      3.85 o
  -1   4   0      324.76      341.34      3.61 o
   0   4   0      137.58      154.32      2.60 o
   1   4   0       96.47      117.38      2.28 o
   2   4   0       22.65       35.10      0.93 o
   3   4   0     1462.94     1498.69     12.33 o
   4   4   0      636.56      601.51      5.68 o
   5   4   0        1.07        1.60      0.27 o
   6   4   0       16.76       17.31      0.93 o
   7   4   0        8.60        7.76      0.92 o
   8   4   0       42.68       45.23      2.01 o
  -6   5   0        3.85        2.42      0.88 o
  -5   5   0      178.41      169.68      7.78 o
  -4   5   0        3.83        4.78      1.44 o
  -3   5   0       54.74       55.29      3.41 o
  -2   5   0        1.36        1.37      0.30 o
  -1   5   0       39.42       36.67      0.93 o
   0   5   0      400.65      388.76      4.28 o
   1   5   0      318.52      301.23      7.01 o
   2   5   0      248.10      279.46      3.05 o
   3   5   0        1.66        1.35      0.26 o
   4   5   0       67.70       64.83      1.24 o
   5   5   0      296.24      304.14      4.48 o
   6   5   0      298.49      302.28      5.33 o
   7   5   0        0.06        0.35      0.46 o
   8   5   0       63.37       64.46      2.46 o
  -5   6   0        0.22        0.08      0.67 o
  -4   6   0       33.26       34.74      2.11 o
  -3   6   0      140.93      138.89      3.37 o
  -2   6   0       35.63       39.91      1.22 o
  -1   6   0        7.23        8.11      0.63 o
   0   6   0      276.38      273.78      3.54 o
   1   6   0        2.37        2.22      0.37 o
   2   6   0     1117.36     1077.72     11.69 o
   3   6   0      472.51      501.48      6.72 o
   4   6   0      118.74      114.86      2.12 o
   5   6   0        0.07        0.57      0.37 o
   6   6   0       75.59       78.95      2.45 o
   7   6   0       42.01       42.46      2.43 o
   8   6   0       44.12       41.32      2.07 o
  -4   7   0       16.05       16.13      1.78 o
  -3   7   0        0.01       -0.22      0.53 o
  -2   7   0       31.84       33.44      1.61 o
  -1   7   0        9.78        8.41      1.07 o
   0   7   0      431.59      427.73      5.14 o
   1   7   0      885.26      903.33      9.01 o
   2   7   0       75.18       78.50      2.14 o
   3   7   0       15.92       15.46      1.01 o
   4   7   0      190.98      200.36      3.65 o
   5   7   0       52.82       52.35      1.84 o
   6   7   0      121.22      119.82      4.03 o
   7   7   0      103.74      109.48      3.96 o
  -3   8   0       44.22       34.93      3.30 o
  -2   8   0       96.16       95.54      2.59 o
  -1   8   0        5.61        7.49      0.84 o
   0   8   0       41.47       38.45      1.36 o
   1   8   0      111.45      112.19      2.32 o
   2   8   0      213.16      218.42      3.73 o
   3   8   0      582.29      572.56      7.66 o
   4   8   0       87.15       85.81      2.82 o
   5   8   0        5.97        5.12      1.07 o
   6   8   0       52.10       47.30      2.65 o
   7   8   0       12.11        7.80      1.95 o
  -1   9   0      129.59      133.84      4.67 o
   0   9   0      251.63      273.95      4.77 o
   1   9   0        0.03        0.23      0.39 o
   2   9   0        0.01        0.40      0.38 o
   3   9   0        9.56        8.61      1.06 o
   4   9   0      131.69      134.52      3.86 o
   5   9   0        7.96        5.87      1.23 o
   2  10   0       46.49       53.89      2.09 o
   3  10   0       23.26       20.07      1.65 o
  -3 -10   1       25.58       21.18      1.73 o
  -2 -10   1      173.07      183.48      4.12 o
  -5  -9   1       52.82       50.05      2.16 o
  -4  -9   1        0.51        0.81      0.59 o
  -3  -9   1        3.70        3.95      0.75 o
  -2  -9   1       29.51       32.00      1.36 o
  -1  -9   1      219.47      226.63      3.77 o
   0  -9   1       54.31       58.90      2.08 o
   1  -9   1        2.80        1.64      0.77 o
  -6  -8   1        0.42       -0.01      0.93 o
  -5  -8   1       75.32       74.48      2.72 o
  -4  -8   1      305.25      308.37      5.29 o
  -3  -8   1       25.44       28.12      1.46 o
  -2  -8   1        8.29        6.07      0.76 o
  -1  -8   1       33.92       29.72      1.20 o
   0  -8   1        4.11        2.38      0.46 o
   1  -8   1       28.16       29.67      1.95 o
   2  -8   1       93.38       95.46      2.91 o
   3  -8   1        2.81        4.20      1.09 o
  -7  -7   1      191.36      212.78      5.97 o
  -6  -7   1      126.55      133.40      4.37 o
  -5  -7   1       31.55       31.10      1.73 o
  -4  -7   1        7.08        6.27      0.69 o
  -3  -7   1        7.51        6.88      0.76 o
  -2  -7   1      122.82      120.36      2.63 o
  -1  -7   1      131.27      142.82      2.90 o
   0  -7   1       27.66       23.79      1.01 o
   1  -7   1       65.47       67.09      1.68 o
   2  -7   1      121.51      126.85      3.29 o
   3  -7   1       18.84       20.20      1.56 o
   4  -7   1       14.89       12.54      1.55 o
  -7  -6   1       25.92       25.71      3.21 o
  -6  -6   1      174.07      172.14      3.90 o
  -5  -6   1       18.73       18.54      1.09 o
  -4  -6   1      318.47      321.54      3.86 o
  -3  -6   1      176.22      166.94      3.05 o
  -2  -6   1      115.03      109.65      2.67 o
  -1  -6   1      152.68      159.76      2.87 o
   0  -6   1       19.23       19.05      0.83 o
   1  -6   1      226.33      239.39      3.29 o
   2  -6   1      261.36      233.23      3.30 o
   3  -6   1      308.27      282.23      4.97 o
   4  -6   1      135.52      145.38      4.32 o
   5  -6   1       28.87       28.59      1.95 o
  -8  -5   1      343.34      354.44      9.27 o
  -7  -5   1      342.11      353.13      6.40 o
  -6  -5   1        0.07        0.20      0.44 o
  -5  -5   1        3.05        2.37      0.43 o
  -4  -5   1       51.54       59.78      1.88 o
  -3  -5   1        6.71        6.56      0.53 o
  -2  -5   1       82.44       70.41      1.24 o
  -1  -5   1      231.80      253.31      3.63 o
   0  -5   1       12.65       12.60      0.73 o
   1  -5   1       11.36       14.67      0.93 o
   2  -5   1      636.88      627.87      5.87 o
   3  -5   1        1.13        2.06      0.38 o
   4  -5   1       49.72       46.54      3.01 o
   5  -5   1      214.50      198.94      4.28 o
   6  -5   1       80.46       85.17      4.52 o
  -8  -4   1       18.50       15.01      2.26 o
  -7  -4   1       95.47       89.90      2.77 o
  -6  -4   1      271.95      265.00      4.95 o
  -5  -4   1       43.05       40.86      1.05 o
  -4  -4   1      310.66      320.38      3.57 o
  -3  -4   1       62.29       75.61      1.23 o
  -2  -4   1      218.58      262.53      2.84 o
  -1  -4   1       42.62       42.32      1.30 o
   0  -4   1      603.07      634.43      6.95 o
   1  -4   1        9.59       14.59      0.48 o
   2  -4   1        3.15        2.55      0.24 o
   3  -4   1       30.62       26.87      0.72 o
   4  -4   1      307.00      296.18      4.23 o
   5  -4   1       97.02       99.07      2.30 o
   6  -4   1       22.35       20.01      1.38 o
  -8  -3   1       32.89       33.84      1.85 o
  -7  -3   1      223.68      235.05      4.79 o
  -6  -3   1        1.13        1.06      0.36 o
  -5  -3   1       33.40       31.19      0.84 o
  -4  -3   1      331.17      332.48      3.25 o
  -3  -3   1       44.70       51.24      0.96 o
  -2  -3   1      684.61      708.01      5.26 o
  -1  -3   1      319.90      360.98      3.67 o
   0  -3   1      957.47     1071.06     10.64 o
   1  -3   1      109.95       88.57      1.01 o
   2  -3   1      977.10     1035.10      7.33 o
   3  -3   1      121.94      137.97      1.67 o
   4  -3   1      117.41      126.82      2.07 o
   5  -3   1      260.43      257.34      3.55 o
   6  -3   1        2.78        2.83      0.63 o
   7  -3   1       27.02       25.63      1.47 o
  -8  -2   1        1.30        1.68      0.65 o
  -7  -2   1        1.36        0.63      0.42 o
  -6  -2   1      149.34      146.59      2.81 o
  -5  -2   1      272.41      282.16      3.03 o
  -4  -2   1      288.31      282.32      2.84 o
  -3  -2   1      401.29      405.75      3.81 o
  -2  -2   1      267.32      290.84      2.51 o
  -1  -2   1      549.11      538.01      4.93 o
   0  -2   1     1034.66     1111.59      9.63 o
   1  -2   1        3.71        5.19      0.20 o
   2  -2   1      522.88      522.80      3.87 o
   3  -2   1      154.41      214.83      2.32 o
   4  -2   1      150.62      156.16      1.87 o
   5  -2   1       65.04       63.08      1.39 o
   6  -2   1        0.22        0.24      0.29 o
   7  -2   1      308.09      328.92      5.13 o
  -8  -1   1       61.73       62.75      4.60 o
  -7  -1   1       39.60       43.31      1.59 o
  -6  -1   1        3.87        4.94      0.71 o
  -5  -1   1       16.26       16.89      0.65 o
  -4  -1   1     1721.79     1812.64     14.58 o
  -3  -1   1      277.63      258.19      2.64 o
  -2  -1   1       13.86        8.71      0.31 o
  -1  -1   1        2.10        1.77      0.14 o
   0  -1   1       14.42        1.24      0.17 o
   1  -1   1       26.25       37.87      0.38 o
   2  -1   1      739.29      781.20      4.84 o
   3  -1   1       42.59       43.96      0.67 o
   4  -1   1       28.35       19.96      0.54 o
   5  -1   1      114.60      113.37      1.93 o
   6  -1   1        9.08        7.29      0.71 o
   7  -1   1       24.75       25.22      1.25 o
   8  -1   1        1.32        0.87      0.44 o
  -8   0   1        6.07        5.26      0.85 o
  -7   0   1       70.69       76.79      2.38 o
  -6   0   1      447.64      453.96      6.12 o
  -5   0   1       52.45       53.55      1.20 o
  -4   0   1       27.81       23.04      0.85 o
  -3   0   1       77.36       66.32      1.22 o
  -2   0   1     1978.82     2060.67     17.53 o
  -1   0   1     1092.28     1084.38      9.31 o
   1   0   1      122.62       23.08      0.89 o
   2   0   1     2302.48     2384.21     16.99 o
   3   0   1      203.94      212.82      1.84 o
   4   0   1      156.37      168.31      1.82 o
   5   0   1       45.10       50.20      1.17 o
   6   0   1       84.47       79.54      1.67 o
   7   0   1      233.62      254.10      3.69 o
   8   0   1      215.46      217.60      4.00 o
  -7   1   1      236.52      240.90      3.83 o
  -6   1   1      173.25      172.13      3.26 o
  -5   1   1      543.44      564.60      5.69 o
  -4   1   1      159.26      158.95      2.32 o
  -3   1   1      307.98      312.12      3.49 o
  -2   1   1        0.39        0.46      0.12 o
  -1   1   1        8.54        3.75      0.20 o
   0   1   1      706.20      418.45      8.46 o
   1   1   1      226.61      125.96      5.95 o
   2   1   1     1482.98     1546.08     10.40 o
   3   1   1      272.07      288.43      2.21 o
   4   1   1      421.11      400.97      3.49 o
   5   1   1      206.88      197.94      2.58 o
   6   1   1       31.75       29.62      0.97 o
   7   1   1        0.09        0.04      0.30 o
   8   1   1      158.94      160.94      3.27 o
  -7   2   1      354.92      370.66      6.64 o
  -6   2   1      100.90      107.03      2.56 o
  -5   2   1        4.72        3.19      0.44 o
  -4   2   1        0.45        0.98      0.22 o
  -3   2   1      196.49      180.70      2.70 o
  -2   2   1      118.64      104.64      1.56 o
  -1   2   1      155.62      155.70      1.90 o
   0   2   1      259.54      249.65      2.28 o
   1   2   1        2.18        9.66      0.43 o
   2   2   1        0.08        1.44      0.21 o
   3   2   1      110.56       99.81      1.10 o
   4   2   1       88.16       85.85      1.17 o
   5   2   1        3.73        3.53      0.34 o
   6   2   1      780.94      789.04      8.02 o
   7   2   1       69.01       75.07      1.76 o
   8   2   1        7.46        5.72      0.74 o
  -7   3   1        6.17        2.79      1.33 o
  -6   3   1       17.55       19.39      2.06 o
  -5   3   1      519.68      505.99      7.71 o
  -4   3   1       45.50       48.52      1.79 o
  -3   3   1        7.40        9.98      0.59 o
  -2   3   1      169.74      159.78      2.68 o
  -1   3   1      475.38      609.56      5.28 o
   0   3   1     1322.09     1306.36     15.31 o
   1   3   1      127.37      136.85      1.74 o
   2   3   1      136.81      145.30      1.67 o
   3   3   1      334.87      330.27      2.97 o
   4   3   1       76.08       74.41      1.27 o
   5   3   1      270.98      288.16      3.73 o
   6   3   1        0.02        0.14      0.23 o
   7   3   1       85.09       83.55      1.84 o
   8   3   1       71.03       72.53      2.07 o
  -6   4   1        7.33        6.48      0.87 o
  -5   4   1        1.31        1.71      0.57 o
  -4   4   1        0.11        0.32      0.30 o
  -3   4   1      561.14      542.93      5.92 o
  -2   4   1        0.10        2.25      0.34 o
  -1   4   1      152.03      158.29      2.01 o
   0   4   1      437.85      437.73      4.45 o
   1   4   1       47.85       39.24      0.81 o
   2   4   1     1104.91     1093.01      9.10 o
   3   4   1        5.83        6.29      0.38 o
   4   4   1      262.43      281.82      2.89 o
   5   4   1       47.63       48.11      1.09 o
   6   4   1      207.55      207.40      3.02 o
   7   4   1        3.70        4.86      0.64 o
   8   4   1       36.60       35.02      2.14 o
  -5   5   1       34.30       31.80      3.41 o
  -4   5   1      100.90       94.25      2.85 o
  -3   5   1        0.20        0.22      0.29 o
  -2   5   1      429.80      392.67      5.24 o
  -1   5   1       70.89       64.81      1.59 o
   0   5   1      152.75      136.25      2.09 o
   1   5   1       41.37       46.44      0.99 o
   2   5   1      107.23      118.17      1.68 o
   3   5   1      141.90      149.01      2.03 o
   4   5   1        0.47        0.61      0.31 o
   5   5   1       81.66       91.79      1.85 o
   6   5   1       83.20       84.91      2.08 o
   7   5   1        7.34        6.12      1.16 o
   8   5   1      124.07      127.35      3.97 o
  -5   6   1        0.15       -0.62      0.93 o
  -4   6   1      102.39       99.09      3.64 o
  -3   6   1      369.75      344.97      6.07 o
  -2   6   1        5.43        5.88      0.60 o
  -1   6   1       43.78       31.83      1.05 o
   0   6   1      697.69      669.65      6.89 o
   1   6   1       10.76        9.70      0.63 o
   2   6   1       59.97       54.93      1.54 o
   3   6   1       47.92       47.87      1.44 o
   4   6   1        0.87        1.00      0.31 o
   5   6   1       24.03       23.55      1.02 o
   6   6   1        1.43        0.77      0.52 o
   7   6   1        2.28        1.82      0.62 o
   8   6   1       20.93       14.77      1.35 o
  -4   7   1        2.03        5.45      1.64 o
  -3   7   1        6.40        6.17      0.97 o
  -2   7   1      178.29      179.35      4.09 o
  -1   7   1      453.11      432.49      5.32 o
   0   7   1       16.43       12.47      0.81 o
   1   7   1      136.46      141.07      2.45 o
   2   7   1        8.07        6.05      0.78 o
   3   7   1       62.61       67.26      1.98 o
   4   7   1      251.30      253.91      4.91 o
   5   7   1       46.09       42.34      2.19 o
   6   7   1      104.27      107.86      3.71 o
   7   7   1       22.09       20.82      2.22 o
  -2   8   1        1.88        2.07      0.75 o
  -1   8   1        0.07        0.41      0.39 o
   0   8   1      181.94      187.79      3.20 o
   1   8   1        0.28        0.34      0.34 o
   2   8   1        5.10        4.68      0.60 o
   3   8   1       60.03       59.76      1.63 o
   4   8   1       60.59       60.19      2.31 o
   5   8   1        4.93        3.85      0.97 o
   6   8   1      104.66      107.56      6.65 o
   7   8   1        0.63        1.65      0.88 o
  -1   9   1        1.05        1.69      0.76 o
   0   9   1       11.13       12.20      1.45 o
   1   9   1        8.26        6.62      0.76 o
   2   9   1       15.22       14.65      1.01 o
   3   9   1        7.21        6.34      0.80 o
   4   9   1        0.33        0.30      0.45 o
   5   9   1        4.86        4.36      1.13 o
   6   9   1      114.93      126.18      6.47 o
   2  10   1        3.85        3.93      0.85 o
   3  10   1      108.90      109.78      2.93 o
  -2 -10   2      152.71      162.68      7.44 o
  -5  -9   2       19.89       16.91      2.63 o
  -4  -9   2      112.66      125.93      5.01 o
  -3  -9   2       55.84       63.94      2.35 o
  -2  -9   2      116.36      107.56      2.91 o
  -1  -9   2       13.78       11.29      1.06 o
   0  -9   2       16.76       17.00      1.26 o
   1  -9   2       11.88        8.60      1.41 o
  -6  -8   2       84.36       83.00      3.68 o
  -5  -8   2       19.82       20.22      1.65 o
  -4  -8   2       20.73       20.21      1.22 o
  -3  -8   2        6.89        5.01      0.73 o
  -2  -8   2       63.87       63.44      2.04 o
  -1  -8   2       79.06       80.88      2.34 o
   0  -8   2       32.84       29.28      1.89 o
   1  -8   2       10.98       12.23      1.03 o
   2  -8   2      157.94      173.77      4.02 o
   3  -8   2      100.65      103.85      3.92 o
  -7  -7   2       53.59       43.77      3.63 o
  -6  -7   2       20.34       19.95      1.90 o
  -5  -7   2       70.07       65.87      2.48 o
  -4  -7   2      100.71      103.15      3.37 o
  -3  -7   2       14.45       13.21      0.91 o
  -2  -7   2      389.77      391.23      5.65 o
  -1  -7   2      492.52      490.62      6.55 o
   0  -7   2      170.43      175.86      2.85 o
   1  -7   2      228.24      232.40      3.85 o
   2  -7   2        0.04       -0.31      0.36 o
   3  -7   2        2.11        1.60      0.87 o
   4  -7   2       17.44       16.24      3.30 o
  -7  -6   2        5.14        4.18      0.88 o
  -6  -6   2        0.21       -0.16      0.41 o
  -5  -6   2      264.42      260.27      3.88 o
  -4  -6   2       47.46       44.31      1.33 o
  -3  -6   2       22.43       26.01      1.27 o
  -2  -6   2      201.22      187.32      3.27 o
  -1  -6   2        4.66        8.56      0.72 o
   0  -6   2      502.10      476.96      6.09 o
   1  -6   2      661.54      651.61      7.37 o
   2  -6   2      538.12      546.41      6.71 o
   3  -6   2       10.42       10.37      0.95 o
   4  -6   2       62.40       64.58      2.16 o
   5  -6   2       33.35       27.56      2.02 o
  -7  -5   2       42.35       40.73      3.54 o
  -6  -5   2      181.47      186.85      3.63 o
  -5  -5   2        4.84        5.37      0.59 o
  -4  -5   2      353.48      344.27      4.35 o
  -3  -5   2       55.36       55.79      1.23 o
  -2  -5   2      103.70      115.99      2.03 o
  -1  -5   2      383.82      408.67      5.60 o
   0  -5   2     1282.57     1274.98     13.72 o
   1  -5   2      113.84      121.49      1.96 o
   2  -5   2       17.52       17.59      0.70 o
   3  -5   2        7.23        5.87      0.68 o
   4  -5   2        4.51        6.50      0.77 o
   5  -5   2      130.28      126.15      3.20 o
   6  -5   2       49.77       57.24      2.63 o
  -8  -4   2        3.58        2.11      0.98 o
  -7  -4   2        1.13        1.09      0.57 o
  -6  -4   2      141.82      149.10      3.11 o
  -5  -4   2       16.24       13.91      0.81 o
  -4  -4   2      159.81      171.25      2.65 o
  -3  -4   2      422.84      435.46      4.26 o
  -2  -4   2      370.96      339.31      3.53 o
  -1  -4   2      131.20      149.04      3.24 o
   0  -4   2      176.68      247.17      2.97 o
   1  -4   2      117.06      103.62      2.38 o
   2  -4   2      496.07      506.74      4.05 o
   3  -4   2      144.24      136.93      2.00 o
   4  -4   2       45.76       45.44      1.21 o
   5  -4   2       31.96       29.58      1.06 o
   6  -4   2        4.26        2.32      0.66 o
   7  -4   2      117.98      124.32      3.92 o
  -8  -3   2        1.62        1.62      0.74 o
  -7  -3   2        0.22        0.18      0.49 o
  -6  -3   2       71.24       69.24      2.98 o
  -5  -3   2        8.03        9.31      0.58 o
  -4  -3   2      189.78      177.28      2.27 o
  -3  -3   2       80.01       89.31      1.89 o
  -2  -3   2      565.43      610.21      5.36 o
  -1  -3   2     2953.38     3102.28     29.24 o
   0  -3   2       34.11       27.58      0.68 o
   1  -3   2      206.64      217.18      2.07 o
   2  -3   2        5.14        3.58      0.23 o
   3  -3   2      120.12      120.86      1.39 o
   4  -3   2      329.63      330.42      3.55 o
   5  -3   2        5.50        4.64      0.59 o
   6  -3   2       41.57       40.23      1.28 o
   7  -3   2        0.36        0.06      0.43 o
  -8  -2   2        3.14        1.63      0.73 o
  -7  -2   2      254.23      251.98      5.14 o
  -6  -2   2        0.21        0.65      0.31 o
  -5  -2   2       17.22       16.52      0.74 o
  -4  -2   2      219.02      226.81      2.69 o
  -3  -2   2       30.95       23.81      0.63 o
  -2  -2   2      530.83      532.28      4.68 o
  -1  -2   2      168.03      193.32      2.48 o
   0  -2   2      876.23      940.83      8.31 o
   1  -2   2       28.09       20.18      0.37 o
   2  -2   2      167.31      171.20      1.38 o
   3  -2   2      454.92      477.76      3.29 o
   4  -2   2        0.01        0.48      0.26 o
   5  -2   2      526.35      550.27      5.87 o
   6  -2   2      185.89      174.88      2.76 o
   7  -2   2        1.48        1.43      0.49 o
   8  -2   2       21.02       20.23      1.42 o
  -7  -1   2        6.80        5.68      0.76 o
  -6  -1   2      115.06      118.54      2.59 o
  -5  -1   2      186.02      184.38      2.74 o
  -4  -1   2       78.89      100.02      1.58 o
  -3  -1   2        7.16       10.24      0.45 o
  -2  -1   2      112.62      118.87      1.64 o
  -1  -1   2      986.19      972.13      9.54 o
   0  -1   2      493.39      581.47      4.35 o
   1  -1   2       57.51       40.48      0.45 o
   2  -1   2     1807.63     1751.97     17.53 o
   3  -1   2      733.59      762.80      5.25 o
   4  -1   2      511.51      492.57      4.17 o
   5  -1   2       22.86       18.22      0.69 o
   6  -1   2        9.07        6.95      0.56 o
   7  -1   2        1.66        2.04      0.43 o
   8  -1   2      210.84      205.57      3.35 o
  -7   0   2      135.56      136.98      5.26 o
  -6   0   2       34.89       37.70      1.68 o
  -5   0   2        2.02        2.05      0.35 o
  -4   0   2       13.14        8.05      0.55 o
  -3   0   2      140.63      148.02      2.09 o
  -2   0   2       21.32       26.80      0.67 o
  -1   0   2       12.02       11.97      0.42 o
   0   0   2     2428.54     2397.46     22.24 o
   1   0   2       44.81       51.25      1.10 o
   2   0   2     4251.26     4430.31     85.82 o
   3   0   2      398.66      465.94      3.68 o
   4   0   2      158.66      157.04      1.98 o
   5   0   2      528.77      544.73      5.58 o
   6   0   2      174.50      164.10      2.48 o
   7   0   2       39.17       43.28      1.28 o
   8   0   2       41.01       37.54      1.49 o
  -7   1   2       79.50       81.75      2.14 o
  -6   1   2        0.05        0.18      0.39 o
  -5   1   2        0.70        0.58      0.61 o
  -4   1   2       51.36       52.98      1.28 o
  -3   1   2      150.77      152.33      2.19 o
  -2   1   2       15.02        9.49      0.45 o
  -1   1   2      457.92      424.21      4.10 o
   0   1   2       32.39       40.24      0.66 o
   1   1   2      647.15      647.61      5.03 o
   3   1   2       47.15       32.64      0.49 o
   4   1   2      171.48      152.85      1.56 o
   5   1   2       13.85       13.70      0.52 o
   6   1   2       43.58       45.28      1.17 o
   7   1   2      143.17      149.31      2.49 o
   8   1   2       20.52       17.74      1.50 o
  -7   2   2        0.52        0.48      0.54 o
  -6   2   2       85.28       82.88      2.31 o
  -5   2   2      313.91      327.92      4.38 o
  -4   2   2      354.36      350.21      4.26 o
  -3   2   2       62.43       59.12      1.34 o
  -2   2   2       76.25       71.43      1.31 o
  -1   2   2      882.99      942.17      9.54 o
   0   2   2     1152.19     1154.74     11.25 o
   1   2   2     1344.51     1415.21     10.02 o
   2   2   2      115.03      105.88      1.01 o
   3   2   2       36.24       33.00      0.53 o
   4   2   2     1000.75     1042.90      7.98 o
   5   2   2      155.47      159.81      2.01 o
   6   2   2       43.63       45.69      1.72 o
   7   2   2        4.24        4.17      0.49 o
   8   2   2       19.27       16.61      0.94 o
   9   2   2       16.67       16.53      1.17 o
  -6   3   2        1.48        1.18      0.54 o
  -5   3   2        8.32        4.92      0.69 o
  -4   3   2      245.88      243.82      3.86 o
  -3   3   2       17.31       14.84      0.83 o
  -2   3   2      569.74      542.35      5.65 o
  -1   3   2      541.58      534.82     16.31 o
   0   3   2      113.66      124.90      1.53 o
   1   3   2     1135.89     1270.09      9.24 o
   2   3   2     1201.14     1151.31      9.32 o
   3   3   2      143.65      158.44      1.80 o
   4   3   2      199.26      202.57      1.96 o
   5   3   2      194.23      181.91      2.27 o
   6   3   2       37.14       35.04      1.03 o
   7   3   2        3.46        2.13      0.61 o
   8   3   2      124.88      126.18      2.44 o
   9   3   2        0.18        0.27      0.57 o
  -6   4   2        8.25        7.86      1.42 o
  -5   4   2       49.63       58.08      4.98 o
  -4   4   2       37.47       34.40      2.48 o
  -3   4   2       22.13       22.20      1.05 o
  -2   4   2      135.54      126.22      2.37 o
  -1   4   2      317.76      386.37      4.36 o
   0   4   2     1002.86     1000.34      8.29 o
   1   4   2       35.71       46.68      0.89 o
   2   4   2       31.32       29.53      0.62 o
   3   4   2       60.33       59.16      1.24 o
   4   4   2      217.43      224.52      2.90 o
   5   4   2      285.47      283.54      3.20 o
   6   4   2       19.26       17.00      0.80 o
   7   4   2       43.71       40.20      1.25 o
   8   4   2       52.16       56.35      2.04 o
   9   4   2       37.71       37.66      3.19 o
  -5   5   2       21.99       22.60      1.94 o
  -4   5   2      178.80      145.90      3.60 o
  -3   5   2       84.77       92.70      2.26 o
  -2   5   2        1.18        0.40      0.29 o
  -1   5   2      157.40      157.99      2.43 o
   0   5   2      114.50      127.00      2.34 o
   1   5   2      265.90      289.50      3.12 o
   2   5   2      299.72      303.00      3.64 o
   3   5   2        0.03        0.21      0.17 o
   4   5   2       84.95       89.04      1.69 o
   5   5   2      390.76      383.35      5.09 o
   6   5   2      376.38      369.26      5.12 o
   7   5   2       10.04       10.98      0.78 o
   8   5   2       10.69       11.60      1.13 o
  -4   6   2       18.85       21.69      3.97 o
  -3   6   2      116.81      105.36      3.03 o
  -2   6   2       12.62       17.31      1.34 o
  -1   6   2       43.28       46.87      1.32 o
   0   6   2       54.67       52.47      1.35 o
   1   6   2        1.53        2.57      0.57 o
   2   6   2       54.95       55.23      1.30 o
   3   6   2      260.13      254.01      3.05 o
   4   6   2      241.67      253.86      3.46 o
   5   6   2       72.09       71.01      1.81 o
   6   6   2        0.11        0.27      0.41 o
   7   6   2       92.90       88.75      2.64 o
   8   6   2      222.12      231.61      4.86 o
  -3   7   2       23.60       26.55      1.87 o
  -2   7   2        1.03        2.13      0.58 o
  -1   7   2       69.23       59.30      1.64 o
   0   7   2       36.45       42.15      1.31 o
   1   7   2        0.16        0.32      0.27 o
   2   7   2      432.22      437.94      5.11 o
   3   7   2       83.96       87.68      1.81 o
   4   7   2      516.23      510.62      8.18 o
   5   7   2      294.38      293.56      6.50 o
   6   7   2       91.84       98.91      3.74 o
   7   7   2       22.65       22.43      1.82 o
   8   7   2        0.03       -0.05      0.73 o
  -2   8   2       34.39       34.73      1.99 o
  -1   8   2       26.85       30.30      3.32 o
   0   8   2        0.56        1.65      0.45 o
   1   8   2        2.22        1.65      0.44 o
   2   8   2      161.91      160.53      2.82 o
   3   8   2      624.99      626.15      9.64 o
   4   8   2        3.00        2.09      0.52 o
   5   8   2      102.11       96.63      3.72 o
   6   8   2       82.17       83.48      3.40 o
   7   8   2       39.31       38.95      2.75 o
  -1   9   2        4.17        1.75      0.81 o
   0   9   2      127.69      130.73      2.83 o
   1   9   2       41.12       43.95      1.58 o
   2   9   2      128.87      138.58      3.12 o
   3   9   2       18.95       19.77      1.27 o
   4   9   2      108.08      112.62      4.12 o
   5   9   2      360.75      352.77      8.14 o
   6   9   2        0.78       -0.13      0.69 o
   3  10   2        7.36        6.62      1.51 o
  -4  -9   3       63.53       68.37      2.80 o
  -3  -9   3        4.92        3.59      0.70 o
  -2  -9   3        0.84        0.76      0.62 o
  -1  -9   3        6.68        3.74      0.85 o
   0  -9   3      233.42      240.56      5.06 o
   1  -9   3        7.00        7.85      1.39 o
  -5  -8   3        2.03        1.94      0.72 o
  -4  -8   3       54.96       51.97      1.99 o
  -3  -8   3      105.55      107.16      2.52 o
  -2  -8   3       38.20       41.98      2.48 o
  -1  -8   3       31.45       38.57      1.61 o
   0  -8   3        0.01       -0.14      0.35 o
   1  -8   3      174.01      172.77      3.92 o
   2  -8   3      106.74      110.12      3.09 o
   3  -8   3        1.80        0.68      0.63 o
  -6  -7   3       11.31       10.86      1.32 o
  -5  -7   3      160.31      165.73      4.18 o
  -4  -7   3       66.45       66.26      2.16 o
  -3  -7   3       24.39       20.25      1.10 o
  -2  -7   3      385.61      378.53      5.58 o
  -1  -7   3       38.50       46.50      1.61 o
   0  -7   3       21.60       17.02      1.05 o
   1  -7   3      224.85      225.89      3.80 o
   2  -7   3       10.88       10.37      1.02 o
   3  -7   3       12.18        9.94      1.04 o
   4  -7   3      170.38      178.87      4.35 o
  -7  -6   3       77.45       77.29      2.87 o
  -6  -6   3        6.62        4.72      0.76 o
  -5  -6   3      154.19      161.04      2.97 o
  -4  -6   3      254.40      253.24      3.73 o
  -3  -6   3       70.89       75.88      3.98 o
  -2  -6   3       99.53       96.94      2.03 o
  -1  -6   3       38.87       36.33      1.30 o
   0  -6   3      121.59      123.84      2.50 o
   1  -6   3      112.80      118.79      2.12 o
   2  -6   3       27.06       25.00      1.11 o
   3  -6   3      255.81      256.08      4.58 o
   4  -6   3        5.93        6.89      0.75 o
   5  -6   3       34.24       32.36      3.48 o
  -7  -5   3       61.21       67.82      2.64 o
  -6  -5   3      208.22      210.84      5.54 o
  -5  -5   3      277.75      274.89      4.01 o
  -4  -5   3      211.64      211.77      3.24 o
  -3  -5   3        0.03        0.18      0.29 o
  -2  -5   3      422.36      420.90      6.97 o
  -1  -5   3      318.32      320.46      4.42 o
   0  -5   3        0.47        0.60      0.31 o
   1  -5   3      269.85      304.44      4.15 o
   2  -5   3       61.77       56.36      1.47 o
   3  -5   3      117.54      114.55      2.02 o
   4  -5   3      484.05      485.35      5.53 o
   5  -5   3       99.75       92.53      2.61 o
   6  -5   3       37.11       38.77      1.81 o
  -7  -4   3      177.21      178.63      4.37 o
  -6  -4   3      342.58      352.42      5.51 o
  -5  -4   3      456.73      464.16      5.65 o
  -4  -4   3       62.00       63.19      2.17 o
  -3  -4   3       39.52       35.99      1.48 o
  -2  -4   3      406.78      425.44      5.31 o
  -1  -4   3       48.70       59.47      1.27 o
   0  -4   3      123.16      114.49      1.80 o
   1  -4   3      354.87      368.47      4.08 o
   2  -4   3       23.20       25.98      0.59 o
   3  -4   3       41.22       42.62      1.02 o
   4  -4   3      244.07      246.82      2.94 o
   5  -4   3       13.73       13.21      0.77 o
   6  -4   3      138.11      149.90      4.19 o
   7  -4   3       46.48       44.20      3.41 o
  -7  -3   3      273.49      288.68      5.81 o
  -6  -3   3        0.57        0.65      0.45 o
  -5  -3   3      479.34      479.11      6.32 o
  -4  -3   3      271.56      280.98      3.48 o
  -3  -3   3       36.30       27.61      0.69 o
  -2  -3   3      688.38      745.03      8.12 o
  -1  -3   3       75.87       93.85      1.70 o
   0  -3   3     1053.88     1198.07      9.69 o
   1  -3   3       51.15       61.39      0.97 o
   2  -3   3      830.99      883.56      5.96 o
   3  -3   3        4.18        1.80      0.19 o
   4  -3   3       65.22       72.55      1.18 o
   5  -3   3        3.65        3.32      0.40 o
   6  -3   3       73.07       72.07      1.92 o
   7  -3   3      173.63      177.38      3.39 o
  -7  -2   3       43.81       38.39      1.97 o
  -6  -2   3       53.01       52.37      1.80 o
  -5  -2   3      186.48      192.44      2.89 o
  -4  -2   3      129.18      129.77      2.10 o
  -3  -2   3      376.67      384.81      3.84 o
  -2  -2   3      209.78      201.96      2.39 o
  -1  -2   3       54.19       80.51      1.45 o
   0  -2   3      701.85      763.61      6.26 o
   1  -2   3      641.08      649.45      4.96 o
   2  -2   3       24.59       22.78      0.46 o
   3  -2   3       60.24       57.29      0.76 o
   4  -2   3      728.84      728.29      5.90 o
   5  -2   3       39.99       43.92      1.21 o
   6  -2   3      201.91      206.14      2.96 o
   7  -2   3       39.44       40.27      1.42 o
   8  -2   3        0.05        0.44      0.72 o
  -7  -1   3       65.70       65.09      3.26 o
  -6  -1   3        8.07        6.49      0.69 o
  -5  -1   3       54.33       53.00      1.41 o
  -4  -1   3      135.09      136.29      2.19 o
  -3  -1   3      236.84      209.58      2.76 o
  -2  -1   3     1757.79     1887.08     18.31 o
  -1  -1   3      249.82      260.70      3.17 o
   0  -1   3      262.86      277.55      2.77 o
   1  -1   3      244.87      232.39      1.94 o
   2  -1   3      782.90      787.78      5.83 o
   3  -1   3      129.93      117.20      0.92 o
   4  -1   3        0.00        0.36      0.12 o
   5  -1   3       41.14       45.07      1.01 o
   6  -1   3       74.82       73.76      1.50 o
   7  -1   3       85.34       86.49      1.63 o
   8  -1   3       18.72       15.70      0.96 o
  -7   0   3        7.48        9.04      1.21 o
  -6   0   3      125.90      127.21      3.89 o
  -5   0   3      104.56      110.49      2.18 o
  -4   0   3      102.65      102.99      2.14 o
  -3   0   3        8.92       12.34      0.62 o
  -2   0   3     2007.51     2173.99     20.93 o
  -1   0   3      661.58      600.98      6.31 o
   0   0   3      650.97      675.29      5.51 o
   1   0   3       75.03       69.09      0.77 o
   2   0   3      132.72      154.81      3.03 o
   3   0   3       14.60       18.12      0.42 o
   4   0   3      230.66      220.43      1.94 o
   5   0   3       13.95       15.97      0.56 o
   6   0   3        1.23        1.68      0.34 o
   7   0   3       22.42       22.84      0.90 o
   8   0   3        8.39        8.05      0.69 o
  -7   1   3       38.92       40.36      2.19 o
  -6   1   3        3.98        3.14      0.55 o
  -5   1   3       13.48       15.31      1.17 o
  -4   1   3      816.68      804.15      9.14 o
  -3   1   3      207.60      202.92      2.78 o
  -2   1   3      394.68      387.89      5.59 o
  -1   1   3       34.27       37.01      1.06 o
   0   1   3     1998.51     2010.24     17.06 o
   1   1   3      969.45     1018.85      7.97 o
   2   1   3      284.45      321.13      2.53 o
   3   1   3        1.70        0.91      0.08 o
   4   1   3     1781.09     1954.29     13.20 o
   5   1   3      198.31      202.07      2.47 o
   6   1   3      189.29      181.92      2.50 o
   7   1   3        4.05        3.64      0.44 o
   8   1   3       18.55       18.44      0.92 o
   9   1   3       47.10       55.76      2.75 o
  -6   2   3      102.76      115.11      2.87 o
  -5   2   3      615.18      606.04      9.01 o
  -4   2   3       11.51        8.83      0.67 o
  -3   2   3      726.49      748.85      8.46 o
  -2   2   3      129.86      133.01      2.03 o
  -1   2   3      513.31      508.14      5.71 o
   0   2   3      283.13      279.84      3.01 o
   1   2   3      292.88      269.47      3.07 o
   2   2   3        2.82        5.57      0.26 o
   3   2   3       20.15       15.62      0.36 o
   4   2   3      550.77      563.40      4.61 o
   5   2   3        8.59        8.51      0.46 o
   6   2   3       17.85       15.46      0.65 o
   7   2   3       91.05       89.61      1.76 o
   8   2   3       82.74       82.68      1.82 o
   9   2   3       13.74        8.67      1.12 o
  -6   3   3       23.11       22.35      1.67 o
  -5   3   3      227.12      229.31      4.79 o
  -4   3   3      305.13      309.44      4.69 o
  -3   3   3      141.72      145.07      2.72 o
  -2   3   3       93.85       98.92      2.02 o
  -1   3   3      180.38      178.73      2.73 o
   0   3   3       95.11       74.33      1.53 o
   1   3   3      176.42      175.49      1.89 o
   2   3   3       29.98       21.29      0.46 o
   3   3   3       30.99       39.59      0.67 o
   4   3   3        0.20        0.01      0.10 o
   5   3   3       99.67       90.21      1.53 o
   6   3   3       96.45       92.58      1.67 o
   7   3   3       41.79       40.09      1.16 o
   8   3   3      218.30      224.84      3.75 o
   9   3   3       57.24       57.47      2.68 o
  -5   4   3       61.26       57.50      2.30 o
  -4   4   3        0.69        0.56      0.46 o
  -3   4   3      435.27      447.81      7.97 o
  -2   4   3      147.84      153.91      2.80 o
  -1   4   3       44.48       43.92      1.66 o
   0   4   3       39.36       45.54      1.08 o
   1   4   3      571.55      676.86      5.46 o
   2   4   3      579.94      553.56      4.69 o
   3   4   3      254.20      267.45      2.51 o
   4   4   3        9.22        6.84      0.40 o
   5   4   3       66.32       60.79      2.02 o
   6   4   3       34.50       37.55      1.08 o
   7   4   3      109.26      111.48      2.10 o
   8   4   3       43.80       41.90      1.34 o
   9   4   3        6.34        4.01      1.42 o
  -5   5   3       29.69       32.01      2.36 o
  -4   5   3       36.60       36.44      1.98 o
  -3   5   3       69.80       70.57      2.03 o
  -2   5   3       48.33       44.03      1.50 o
  -1   5   3      477.81      453.62      6.22 o
   0   5   3       75.83       60.40      1.34 o
   1   5   3      121.08      129.59      1.85 o
   2   5   3       48.55       55.87      1.08 o
   3   5   3        0.06        1.31      0.21 o
   4   5   3      517.05      512.11      5.51 o
   5   5   3       46.59       43.64      1.29 o
   6   5   3       33.57       33.16      1.19 o
   7   5   3       80.20       69.16      1.86 o
   8   5   3       69.61       70.47      2.00 o
  -4   6   3       60.46       70.22      3.27 o
  -3   6   3       28.10       30.61      1.76 o
  -2   6   3      166.50      148.17      3.08 o
  -1   6   3      144.75      139.35      2.85 o
   0   6   3      245.86      230.43      3.25 o
   1   6   3       59.11       54.27      1.33 o
   2   6   3      268.50      261.21      3.35 o
   3   6   3       65.31       61.78      1.27 o
   4   6   3        0.75        0.29      0.26 o
   5   6   3       36.64       37.66      1.30 o
   6   6   3       10.32       13.18      0.97 o
   7   6   3       69.90       66.46      2.21 o
   8   6   3        7.74        6.64      0.92 o
  -3   7   3       15.99       15.52      1.48 o
  -2   7   3       69.77       76.84      4.66 o
  -1   7   3      318.21      289.96      6.50 o
   0   7   3       92.48       90.92      2.01 o
   1   7   3      235.33      224.04      3.34 o
   2   7   3      347.77      341.84      4.30 o
   3   7   3       37.38       33.51      1.31 o
   4   7   3       52.20       53.51      1.69 o
   5   7   3        9.55       11.03      1.79 o
   6   7   3       43.40       39.86      3.37 o
   7   7   3        4.65        2.22      0.81 o
   8   7   3       11.16       13.22      2.88 o
  -2   8   3       12.77        5.71      1.05 o
  -1   8   3        3.63        2.66      0.66 o
   0   8   3      103.21      110.07      2.80 o
   1   8   3      327.90      313.54      4.53 o
   2   8   3       32.22       37.77      1.63 o
   3   8   3       19.89       21.52      1.16 o
   4   8   3        8.88        6.07      1.08 o
   5   8   3       37.17       35.58      3.92 o
   6   8   3      225.11      227.15      5.87 o
   7   8   3       10.49        7.16      2.99 o
   0   9   3       52.58       57.03      2.53 o
   1   9   3       16.36       13.50      1.18 o
   2   9   3       99.13      102.50      2.66 o
   3   9   3       18.05       15.52      4.78 o
   4   9   3        0.98        0.81      0.75 o
   5   9   3        7.14        5.38      1.71 o
   6   9   3       10.01        8.39      2.22 o
  -4  -9   4       17.27       14.35      1.36 o
  -3  -9   4        5.00        3.68      1.11 o
  -2  -9   4      120.81      120.27      3.22 o
  -1  -9   4       41.37       49.54      2.35 o
   0  -9   4       54.88       54.49      2.27 o
   1  -9   4        1.04        0.56      0.72 o
  -5  -8   4       89.97       97.68      3.40 o
  -4  -8   4        0.94        0.86      0.58 o
  -3  -8   4       79.18       77.28      2.40 o
  -2  -8   4       36.70       39.00      1.65 o
  -1  -8   4       22.17       25.46      1.68 o
   0  -8   4      268.45      240.95      5.91 o
   1  -8   4        2.23        1.94      0.61 o
   2  -8   4        0.01       -0.02      0.46 o
   3  -8   4        0.96        2.51      0.89 o
  -6  -7   4       27.84       28.84      2.01 o
  -5  -7   4       12.67        8.68      1.15 o
  -4  -7   4      120.11      114.41      5.04 o
  -3  -7   4        9.31       12.13      1.08 o
  -2  -7   4       73.31       72.18      1.89 o
  -1  -7   4       76.71       69.91      2.27 o
   0  -7   4        3.11        1.77      0.55 o
   1  -7   4      125.40      118.64      3.76 o
   2  -7   4       89.78       90.74      3.22 o
   3  -7   4       25.79       28.66      1.36 o
   4  -7   4       49.99       51.88      2.03 o
  -6  -6   4       18.98       18.60      1.37 o
  -5  -6   4      105.52      107.07      2.68 o
  -4  -6   4        1.43        1.31      0.46 o
  -3  -6   4      277.74      256.75      4.28 o
  -2  -6   4      100.58      103.71      2.92 o
  -1  -6   4        2.73        2.26      0.42 o
   0  -6   4      653.95      650.29      7.85 o
   1  -6   4      221.23      210.07      4.10 o
   2  -6   4       19.50       24.04      1.07 o
   3  -6   4      229.21      217.23      3.58 o
   4  -6   4       23.88       22.42      1.19 o
   5  -6   4        6.52        4.51      0.67 o
  -7  -5   4       13.16       12.27      1.73 o
  -6  -5   4       58.15       58.11      2.08 o
  -5  -5   4        1.82        1.12      0.42 o
  -4  -5   4        6.71        4.76      0.61 o
  -3  -5   4      350.84      354.60      5.12 o
  -2  -5   4       12.16       17.07      1.43 o
  -1  -5   4        1.27        1.46      0.32 o
   0  -5   4       82.03       82.72      2.36 o
   1  -5   4       14.76       18.30      0.74 o
   2  -5   4      921.13      908.58      8.64 o
   3  -5   4      259.44      264.64      3.42 o
   4  -5   4      331.35      324.66      4.08 o
   5  -5   4        6.29        6.13      0.62 o
   6  -5   4       32.68       34.76      1.68 o
  -7  -4   4       24.81       26.62      1.82 o
  -6  -4   4       32.36       34.03      1.63 o
  -5  -4   4       41.62       44.83      2.21 o
  -4  -4   4      514.50      513.41      6.70 o
  -3  -4   4      106.87      113.16      2.35 o
  -2  -4   4      576.39      583.11      6.94 o
  -1  -4   4      184.56      177.06      2.82 o
   0  -4   4       27.19       35.45      0.85 o
   1  -4   4      155.51      171.53      2.10 o
   2  -4   4      642.30      679.86      5.61 o
   3  -4   4      167.52      165.36      1.96 o
   4  -4   4       52.53       55.49      1.17 o
   5  -4   4        0.00        0.14      0.28 o
   6  -4   4        7.19        6.49      0.79 o
   7  -4   4       69.39       76.33      4.03 o
  -7  -3   4       54.96       60.98      2.54 o
  -6  -3   4       24.42       24.99      1.63 o
  -5  -3   4        7.12        7.07      0.77 o
  -4  -3   4      195.92      196.86      3.40 o
  -3  -3   4       16.82       19.38      0.95 o
  -2  -3   4        0.31        2.01      0.34 o
  -1  -3   4      192.49      197.87      2.79 o
   0  -3   4      584.90      576.76      5.07 o
   1  -3   4      570.86      603.03      5.26 o
   2  -3   4       25.40       37.86      0.61 o
   3  -3   4        2.35        2.61      0.24 o
   4  -3   4      141.88      142.40      2.01 o
   5  -3   4      150.29      144.80      2.26 o
   6  -3   4      102.01       96.53      1.90 o
   7  -3   4        6.25        6.51      0.65 o
  -7  -2   4       26.07       26.27      1.87 o
  -6  -2   4        3.43        3.53      0.95 o
  -5  -2   4      105.15      104.97      5.27 o
  -4  -2   4       61.31       58.85      1.36 o
  -3  -2   4        0.66        0.99      0.24 o
  -2  -2   4      481.73      464.53      5.54 o
  -1  -2   4      146.63      122.69      1.92 o
   0  -2   4       20.30       29.81      0.52 o
   1  -2   4     2005.51     2141.03     15.32 o
   2  -2   4       60.29       50.51      0.61 o
   3  -2   4      122.01      113.12      1.11 o
   4  -2   4       95.40       91.39      1.19 o
   5  -2   4        2.85        3.40      0.35 o
   6  -2   4       82.39       81.64      1.77 o
   7  -2   4       44.81       48.54      1.33 o
   8  -2   4       36.80       35.75      1.72 o
  -7  -1   4        3.94        2.65      0.81 o
  -6  -1   4       23.99       20.31      1.50 o
  -5  -1   4      359.76      358.10      4.59 o
  -4  -1   4       48.76       54.74      1.95 o
  -3  -1   4        6.11        7.91      1.90 o
  -2  -1   4      166.82      186.34      2.80 o
  -1  -1   4        4.44        8.81      0.57 o
   0  -1   4      616.24      630.07      5.28 o
   1  -1   4      808.26      807.73     10.20 o
   2  -1   4      164.37      168.61      1.94 o
   3  -1   4       10.85       13.75      0.36 o
   4  -1   4      126.52      120.65      0.97 o
   5  -1   4      258.62      270.16      3.08 o
   6  -1   4       73.53       69.16      1.22 o
   7  -1   4      177.31      183.71      2.82 o
   8  -1   4       63.46       62.94      1.66 o
  -7   0   4       63.86       62.05      3.88 o
  -6   0   4        1.50        0.56      0.56 o
  -5   0   4       32.62       31.79      1.19 o
  -4   0   4      102.09      109.95      2.35 o
  -3   0   4      238.12      229.70      3.48 o
  -2   0   4        0.22        1.16      0.27 o
  -1   0   4       34.90       25.55      1.10 o
   0   0   4      614.81      680.03      6.23 o
   1   0   4      354.01      359.97      3.36 o
   2   0   4      715.25      715.52      8.46 o
   3   0   4      186.71      171.31      3.22 o
   4   0   4      275.30      266.56      3.60 o
   5   0   4      217.06      224.16      3.29 o
   6   0   4      190.20      180.14      2.36 o
   7   0   4       72.55       75.19      1.84 o
   8   0   4       11.80       11.49      0.96 o
  -6   1   4        7.99        8.48      0.92 o
  -5   1   4      236.62      227.78      3.99 o
  -4   1   4        1.29        1.34      0.40 o
  -3   1   4      115.32      110.03      2.22 o
  -2   1   4        0.10        0.89      0.36 o
  -1   1   4      201.74      210.41      2.58 o
   0   1   4        0.76        5.64      0.35 o
   1   1   4      165.03      151.26      1.54 o
   2   1   4      203.30      207.38      1.84 o
   3   1   4        8.98        4.81      0.35 o
   4   1   4     2960.58     3006.51     27.05 o
   5   1   4       14.83       18.98      0.63 o
   6   1   4       33.10       40.38      0.90 o
   7   1   4      148.14      151.39      2.72 o
   8   1   4       51.59       50.36      1.61 o
   9   1   4       57.65       59.35      2.20 o
  -6   2   4        1.20        1.52      0.86 o
  -5   2   4       45.37       47.98      4.27 o
  -4   2   4        6.48        5.96      0.67 o
  -3   2   4       43.24       43.01      1.38 o
  -2   2   4      324.91      320.96      4.33 o
  -1   2   4        0.30        0.35      0.17 o
   0   2   4       19.02       11.18      0.48 o
   1   2   4      401.83      404.08      3.96 o
   2   2   4      118.71      105.76      1.81 o
   3   2   4      619.53      705.39      5.39 o
   4   2   4     3715.05     3899.94     28.33 o
   5   2   4       69.94       58.93      0.89 o
   6   2   4      183.91      180.20      2.37 o
   7   2   4        7.76        8.20      0.79 o
   8   2   4       57.26       53.68      1.66 o
   9   2   4       43.17       40.34      1.85 o
  -5   3   4       46.45       45.06      2.52 o
  -4   3   4       53.82       45.19      1.60 o
  -3   3   4      487.89      494.10      6.43 o
  -2   3   4      305.94      290.21      4.18 o
  -1   3   4       93.84       99.83      1.97 o
   0   3   4        9.67        9.59      0.52 o
   1   3   4      126.29      127.66      1.77 o
   2   3   4      385.55      384.07      3.86 o
   3   3   4      501.64      519.60      5.48 o
   4   3   4      364.68      332.65      3.51 o
   5   3   4        9.11       10.78      0.66 o
   6   3   4      209.28      231.08      4.19 o
   7   3   4       95.89       94.96      1.76 o
   8   3   4       43.58       47.43      2.00 o
   9   3   4        0.02       -0.03      0.45 o
  -5   4   4       28.92       25.60      4.25 o
  -4   4   4        5.78        4.70      1.08 o
  -3   4   4       22.02       19.90      1.29 o
  -2   4   4       94.77       95.95      2.20 o
  -1   4   4      128.13      127.33      2.44 o
   0   4   4      416.91      391.40      4.95 o
   1   4   4      702.81      760.68      7.37 o
   2   4   4       16.71       17.54      0.60 o
   3   4   4      389.29      408.74      3.50 o
   4   4   4      227.00      236.53      2.46 o
   5   4   4       82.76       82.64      1.67 o
   6   4   4      248.85      257.39      3.31 o
   7   4   4        4.53        4.01      0.49 o
   8   4   4        8.37        8.00      0.81 o
   9   4   4        0.77        0.37      0.54 o
  -4   5   4        5.15        5.68      0.93 o
  -3   5   4       57.85       65.82      2.03 o
  -2   5   4      125.75      115.31      2.60 o
  -1   5   4       52.10       57.64      1.67 o
   0   5   4       40.60       39.59      1.29 o
   1   5   4       13.63       17.83      0.81 o
   2   5   4      759.42      771.68      6.73 o
   3   5   4       24.15       20.76      0.60 o
   4   5   4      123.74      122.23      1.82 o
   5   5   4       11.69       11.00      0.71 o
   6   5   4       23.56       25.40      1.03 o
   7   5   4      166.77      159.74      2.91 o
   8   5   4       76.28       79.05      1.96 o
  -3   6   4        0.73        0.53      0.59 o
  -2   6   4       52.48       44.58      2.13 o
  -1   6   4      114.76      118.26      2.66 o
   0   6   4        3.54        4.38      0.60 o
   1   6   4      218.54      221.02      3.61 o
   2   6   4        0.78        0.46      0.38 o
   3   6   4       54.02       56.35      1.45 o
   4   6   4      203.99      209.63      3.38 o
   5   6   4       20.02       20.16      1.84 o
   6   6   4      106.91      110.52      2.39 o
   7   6   4       64.82       60.81      1.80 o
   8   6   4      127.05      129.48      3.25 o
  -2   7   4       82.14       84.73      2.49 o
  -1   7   4       16.22       12.42      1.33 o
   0   7   4        1.80        2.52      0.55 o
   1   7   4       10.82       11.43      0.93 o
   2   7   4       79.67       85.04      2.07 o
   3   7   4       14.47       12.69      0.86 o
   4   7   4       13.87       13.05      3.23 o
   5   7   4       76.61       75.18      4.12 o
   6   7   4      168.60      163.52      4.45 o
   7   7   4      104.58      106.01      3.51 o
   8   7   4       10.96       12.06      1.45 o
  -1   8   4       25.58       25.46      1.62 o
   0   8   4       10.64        9.90      1.21 o
   1   8   4        4.97        2.74      0.75 o
   2   8   4        9.26        9.93      0.90 o
   3   8   4        8.18        6.98      1.53 o
   4   8   4      332.11      333.68      7.38 o
   5   8   4      196.44      191.44      5.18 o
   6   8   4      125.07      120.86      4.96 o
   7   8   4      102.82      111.17      3.88 o
   1   9   4       38.58       40.48      2.21 o
   2   9   4       11.48       10.98      1.04 o
   3   9   4        0.92        0.10      0.64 o
   4   9   4       12.90       13.19      2.22 o
   5   9   4      247.15      252.61     10.03 o
   6   9   4       30.45       32.13      2.32 o
  -3  -9   5       46.39       45.45      2.44 o
  -2  -9   5       50.35       58.36      5.01 o
  -1  -9   5        1.09        2.34      0.81 o
   0  -9   5       45.76       36.84      2.60 o
   1  -9   5       41.88       40.49      3.50 o
  -4  -8   5        4.50        3.46      0.77 o
  -3  -8   5       53.26       50.04      2.75 o
  -2  -8   5      146.15      142.15      3.85 o
  -1  -8   5       28.93       28.11      1.53 o
   0  -8   5       23.39       24.72      2.02 o
   1  -8   5        4.21        5.45      1.28 o
   2  -8   5      129.56      141.71      3.61 o
   3  -8   5       53.52       47.80      2.64 o
  -5  -7   5       32.04       26.52      1.61 o
  -4  -7   5       77.08       80.73      2.51 o
  -3  -7   5       68.41       75.31      2.30 o
  -2  -7   5        4.26        3.67      0.64 o
  -1  -7   5       84.44       75.05      3.12 o
   0  -7   5      113.91      111.80      3.07 o
   1  -7   5       49.33       56.15      2.55 o
   2  -7   5       30.33       27.15      1.55 o
   3  -7   5       44.52       42.82      1.80 o
   4  -7   5       72.69       80.56      2.62 o
  -6  -6   5       78.53       85.11      2.69 o
  -5  -6   5       10.36        9.43      1.03 o
  -4  -6   5        4.93        5.38      1.00 o
  -3  -6   5      162.38      162.24      3.31 o
  -2  -6   5      220.82      196.50      3.57 o
  -1  -6   5        0.91        4.14      0.59 o
   0  -6   5      193.04      180.89      3.32 o
   1  -6   5       27.87       30.41      1.72 o
   2  -6   5       15.24       15.22      0.89 o
   3  -6   5      364.76      360.52      7.56 o
   4  -6   5       63.10       64.92      1.86 o
   5  -6   5        1.91        1.31      0.52 o
  -6  -5   5       56.15       58.08      2.16 o
  -5  -5   5      221.54      218.09      4.13 o
  -4  -5   5        0.82        0.34      0.39 o
  -3  -5   5       40.67       35.13      2.01 o
  -2  -5   5      309.95      305.95      4.58 o
  -1  -5   5       22.62       21.59      1.03 o
   0  -5   5      447.66      442.10      5.07 o
   1  -5   5      111.72      110.73      2.13 o
   2  -5   5       26.97       27.36      1.19 o
   3  -5   5       45.64       41.69      1.29 o
   4  -5   5        1.24        1.55      0.36 o
   5  -5   5      340.06      349.41      5.46 o
   6  -5   5       36.76       31.55      1.56 o
  -6  -4   5        4.04        2.99      0.79 o
  -5  -4   5        6.37        6.08      0.78 o
  -4  -4   5      332.41      335.10      5.10 o
  -3  -4   5      776.57      754.41     17.00 o
  -2  -4   5      179.51      185.37      3.15 o
  -1  -4   5       16.73       18.19      0.88 o
   0  -4   5      161.38      175.36      2.50 o
   1  -4   5      201.61      195.89      2.19 o
   2  -4   5      120.52      121.68      1.90 o
   3  -4   5      303.93      319.80      3.13 o
   4  -4   5      128.85      123.79      1.71 o
   5  -4   5       15.52       16.33      0.73 o
   6  -4   5      365.65      372.90      5.13 o
   7  -4   5       10.93        9.29      1.20 o
  -6  -3   5       65.89       68.87      2.61 o
  -5  -3   5      345.97      348.90      5.38 o
  -4  -3   5      191.57      198.69      3.56 o
  -3  -3   5      259.07      253.98      3.95 o
  -2  -3   5      247.86      265.17      3.85 o
  -1  -3   5       81.45       65.54      1.36 o
   0  -3   5      839.36      917.53      7.73 o
   1  -3   5      167.59      168.77      2.73 o
   2  -3   5        1.85        0.84      0.17 o
   3  -3   5      179.11      183.13      1.96 o
   4  -3   5      106.32      112.91      1.48 o
   5  -3   5       57.36       59.56      1.08 o
   6  -3   5       29.79       27.15      0.94 o
   7  -3   5        3.64        4.78      0.67 o
  -6  -2   5       10.40       10.10      1.23 o
  -5  -2   5      263.14      252.50      4.34 o
  -4  -2   5       28.65       28.01      1.35 o
  -3  -2   5      992.25      974.90     10.75 o
  -2  -2   5       57.11       63.25      1.96 o
  -1  -2   5        0.04        0.51      0.15 o
   0  -2   5      640.38      691.63      6.59 o
   1  -2   5       67.40       90.36      1.35 o
   2  -2   5     1088.70     1157.88      8.66 o
   3  -2   5      228.33      226.89      1.83 o
   4  -2   5      373.34      376.88      3.25 o
   5  -2   5       16.02       15.28      0.51 o
   6  -2   5      129.29      126.04      2.36 o
   7  -2   5        1.11        1.21      0.43 o
   8  -2   5        0.14        0.13      0.49 o
  -6  -1   5      237.44      240.08      5.83 o
  -5  -1   5        1.51        0.64      0.43 o
  -4  -1   5       36.58       34.32      1.34 o
  -3  -1   5       17.37       18.72      0.94 o
  -2  -1   5      350.31      359.46      4.68 o
  -1  -1   5      803.52      782.40      7.49 o
   0  -1   5        0.93        3.01      0.35 o
   1  -1   5        1.01        0.47      0.10 o
   2  -1   5      206.82      209.07      1.72 o
   3  -1   5      438.85      442.01      4.22 o
   4  -1   5      126.91      132.26      2.18 o
   5  -1   5        0.02        0.22      0.15 o
   6  -1   5      285.47      276.08      3.75 o
   7  -1   5       16.46       14.82      0.74 o
   8  -1   5      143.60      146.50      3.89 o
  -6   0   5       26.42       21.29      1.92 o
  -5   0   5      116.37      125.65      2.88 o
  -4   0   5       66.41       64.46      1.86 o
  -3   0   5      151.63      159.86      3.13 o
  -2   0   5       22.55       21.60      0.90 o
  -1   0   5       20.15       15.65      0.95 o
   0   0   5     2629.24     2807.88     23.83 o
   1   0   5        1.62        1.36      0.28 o
   2   0   5       14.45       17.54      0.33 o
   3   0   5       19.26       15.37      2.61 o
   4   0   5      161.09      141.52      3.55 o
   5   0   5      125.98      122.42      2.30 o
   6   0   5       99.59       96.21      1.78 o
   7   0   5       39.23       35.48      1.18 o
   8   0   5       20.35       18.88      1.25 o
  -6   1   5       65.51       68.05      2.48 o
  -5   1   5       20.53       18.10      1.22 o
  -4   1   5      110.31       99.59      2.12 o
  -3   1   5      102.43      112.60      2.34 o
  -2   1   5      348.12      344.08      4.09 o
  -1   1   5       67.77       78.95      1.44 o
   0   1   5      575.91      628.46      6.05 o
   1   1   5      317.11      308.18      2.87 o
   2   1   5      676.11      640.52      9.86 o
   3   1   5      173.36      178.95      2.89 o
   4   1   5      106.89      102.25      2.95 o
   5   1   5        1.46        1.55      0.39 o
   6   1   5       14.57       13.02      0.62 o
   7   1   5       68.99       68.61      1.61 o
   8   1   5       33.12       33.85      1.30 o
   9   1   5        0.05        0.68      0.58 o
  -5   2   5       54.45       58.50      2.36 o
  -4   2   5       66.20       64.04      1.96 o
  -3   2   5       35.04       32.17      1.29 o
  -2   2   5      733.67      692.50      8.03 o
  -1   2   5      346.02      348.11      4.52 o
   0   2   5      454.42      438.34      4.59 o
   1   2   5      244.81      280.44      3.05 o
   2   2   5      447.03      461.59      4.40 o
   3   2   5      284.39      274.76      2.52 o
   4   2   5        5.25        8.56      0.36 o
   5   2   5        0.03        0.24      0.22 o
   6   2   5     1140.35     1155.75     15.23 o
   7   2   5       49.19       46.75      1.55 o
   8   2   5       82.40       82.25      2.46 o
   9   2   5       22.31       22.64      1.66 o
  -5   3   5       11.88       11.38      1.30 o
  -4   3   5       98.13      100.46      2.58 o
  -3   3   5      791.52      777.53      9.31 o
  -2   3   5      106.42      103.48      2.27 o
  -1   3   5      533.33      539.37      6.49 o
   0   3   5       26.18       23.59      0.88 o
   1   3   5      397.13      392.75      4.81 o
   2   3   5      309.58      276.27      3.03 o
   3   3   5      423.41      411.00      4.19 o
   4   3   5        0.50        1.01      0.21 o
   5   3   5        9.01        8.77      0.42 o
   6   3   5      189.25      202.79      2.55 o
   7   3   5        1.75        2.06      0.42 o
   8   3   5       17.06       19.41      1.04 o
   9   3   5       10.77       11.67      0.96 o
  -4   4   5        5.05        5.25      0.93 o
  -3   4   5       40.74       41.67      1.58 o
  -2   4   5      320.22      316.92      5.29 o
  -1   4   5      369.61      385.99      5.24 o
   0   4   5      320.52      312.97      4.32 o
   1   4   5       52.97       47.17      1.25 o
   2   4   5       23.31       23.01      0.84 o
   3   4   5       31.66       21.41      0.71 o
   4   4   5      125.34      117.32      2.00 o
   5   4   5       96.11      104.66      1.89 o
   6   4   5        2.12        1.63      0.32 o
   7   4   5       34.81       32.25      1.21 o
   8   4   5       47.26       47.10      1.59 o
   9   4   5       68.09       65.86      2.22 o
  -4   5   5      128.63      137.27      3.87 o
  -3   5   5      127.73      129.91      3.04 o
  -2   5   5       16.11       11.21      0.97 o
  -1   5   5      127.81      130.41      2.74 o
   0   5   5      102.75      107.89      3.61 o
   1   5   5      191.31      193.29      3.15 o
   2   5   5        1.60        0.66      0.26 o
   3   5   5      380.81      392.75      5.00 o
   4   5   5      127.57      125.63      2.29 o
   5   5   5      123.14      118.68      2.23 o
   6   5   5       71.37       72.45      1.72 o
   7   5   5        0.66        0.52      0.35 o
   8   5   5        4.75        4.00      1.56 o
  -3   6   5       15.63       14.65      1.43 o
  -2   6   5       53.72       57.55      1.96 o
  -1   6   5      156.64      168.33      3.37 o
   0   6   5      165.25      149.11      2.98 o
   1   6   5      121.64      116.98      3.30 o
   2   6   5      127.89      119.52      2.89 o
   3   6   5       79.47       75.62      1.69 o
   4   6   5        4.48        4.15      0.53 o
   5   6   5       25.41       27.13      1.11 o
   6   6   5      140.76      141.64      2.75 o
   7   6   5       51.39       52.36      1.63 o
   8   6   5        0.40        0.49      0.54 o
  -2   7   5       24.74       27.95      1.80 o
  -1   7   5        4.06        4.70      0.76 o
   0   7   5      122.45      119.55      3.45 o
   1   7   5      324.65      303.15      5.67 o
   2   7   5       46.60       41.59      2.55 o
   3   7   5        4.10        4.47      0.86 o
   4   7   5      214.76      208.78     15.79 o
   5   7   5       50.58       48.05      2.21 o
   6   7   5       39.21       39.43      2.02 o
   7   7   5        0.47        0.90      0.55 o
   8   7   5        0.63        1.64      0.70 o
  -1   8   5       69.69       78.37      2.97 o
   0   8   5       21.41       24.73      1.75 o
   1   8   5      128.16      119.94      4.40 o
   2   8   5      122.35      119.11      4.07 o
   3   8   5      342.07      330.31      7.42 o
   4   8   5       64.36       59.03      2.69 o
   5   8   5       20.99       19.47      1.72 o
   6   8   5       16.01       14.48      1.55 o
   7   8   5        8.01        6.90      2.53 o
   2   9   5       19.98       15.75      2.72 o
   3   9   5      105.70       98.95      3.85 o
   4   9   5       77.42       81.23      3.43 o
   5   9   5        0.38        0.25      0.69 o
  -1  -9   6       78.99       77.71      4.96 o
  -3  -8   6       36.68       33.02      2.09 o
  -2  -8   6        0.66        0.07      0.65 o
  -1  -8   6       11.57       14.37      2.59 o
   0  -8   6      122.22      120.02      3.49 o
   1  -8   6       64.06       67.63      2.85 o
   2  -8   6        0.50        1.51      0.66 o
  -4  -7   6        0.71        0.30      0.56 o
  -3  -7   6       68.50       68.34      2.64 o
  -2  -7   6        8.91        8.05      1.09 o
  -1  -7   6      112.99      107.18      5.33 o
   0  -7   6        0.26       -0.18      0.44 o
   1  -7   6        1.75        1.04      0.50 o
   2  -7   6      236.96      235.15      4.58 o
   3  -7   6        0.29        0.24      0.51 o
   4  -7   6       11.62       11.44      1.30 o
  -5  -6   6        4.37        4.12      0.82 o
  -4  -6   6       75.42       72.37      2.30 o
  -3  -6   6      118.07      114.16      2.79 o
  -2  -6   6       82.23       78.43      2.17 o
  -1  -6   6        3.41        0.83      0.43 o
   0  -6   6       87.70       89.22      2.55 o
   1  -6   6      115.04      105.80      2.79 o
   2  -6   6      169.74      162.12      4.32 o
   3  -6   6       76.59       74.91      2.47 o
   4  -6   6       73.40       79.72      2.07 o
   5  -6   6       21.50       22.39      1.23 o
  -6  -5   6        1.53        1.11      1.42 o
  -5  -5   6       11.68       12.49      1.16 o
  -4  -5   6        0.37        0.22      0.42 o
  -3  -5   6       61.40       53.05      1.76 o
  -2  -5   6       47.75       53.01      1.68 o
  -1  -5   6      589.65      552.99      6.94 o
   0  -5   6       24.96       30.79      1.36 o
   1  -5   6        5.48        6.48      0.88 o
   2  -5   6      453.72      463.92      5.81 o
   3  -5   6       64.38       62.33      1.60 o
   4  -5   6       31.49       34.64      1.10 o
   5  -5   6      121.35      128.29      2.32 o
   6  -5   6       39.04       40.40      1.78 o
  -6  -4   6       82.13       86.99      3.10 o
  -5  -4   6       47.63       45.45      2.55 o
  -4  -4   6      154.09      159.26      3.30 o
  -3  -4   6       38.27       37.41      1.44 o
  -2  -4   6      101.76       87.71      2.09 o
  -1  -4   6      141.52      138.83      2.60 o
   0  -4   6      210.59      240.12      3.52 o
   1  -4   6       29.60       24.49      0.78 o
   2  -4   6        2.03        1.66      0.35 o
   3  -4   6        5.03        6.93      0.42 o
   4  -4   6      716.35      749.80      6.28 o
   5  -4   6       47.16       46.90      1.20 o
   6  -4   6      107.75      105.98      2.72 o
   7  -4   6        0.60        0.43      0.62 o
  -6  -3   6        3.99        3.80      1.10 o
  -5  -3   6        0.60        0.23      0.45 o
  -4  -3   6       26.83       32.96      2.29 o
  -3  -3   6       67.22       69.72      3.33 o
  -2  -3   6      874.93      903.79     10.10 o
  -1  -3   6      522.86      517.81      6.24 o
   0  -3   6      301.45      298.91      3.53 o
   1  -3   6      225.83      230.62      2.51 o
   2  -3   6        1.33        1.22      0.25 o
   3  -3   6       15.48       15.82      0.54 o
   4  -3   6      142.94      143.13      1.57 o
   5  -3   6       70.71       71.58      1.31 o
   6  -3   6       93.48       93.33      1.83 o
   7  -3   6        4.51        4.10      0.62 o
  -6  -2   6       22.24       24.89      1.81 o
  -5  -2   6      190.11      202.38      3.98 o
  -4  -2   6      104.47      103.21      2.50 o
  -3  -2   6       71.25       69.30      1.88 o
  -2  -2   6      164.30      158.48      2.92 o
  -1  -2   6        4.08        3.53      0.51 o
   0  -2   6      181.73      171.48      2.30 o
   1  -2   6        2.61        5.64      0.32 o
   2  -2   6      193.23      172.44      2.09 o
   3  -2   6      726.29      766.35      5.95 o
   4  -2   6        0.08        0.91      0.18 o
   5  -2   6       11.90       11.25      0.47 o
   6  -2   6        4.54        4.38      0.42 o
   7  -2   6       62.15       59.82      1.66 o
   8  -2   6       73.40       71.24      2.29 o
  -6  -1   6        5.64        4.69      0.99 o
  -5  -1   6        3.77        3.77      0.72 o
  -4  -1   6        0.74       -0.33      0.33 o
  -3  -1   6      382.65      363.41      5.15 o
  -2  -1   6        6.04        4.31      0.52 o
  -1  -1   6       29.93       30.92      1.01 o
   0  -1   6      337.32      324.13      3.60 o
   1  -1   6       76.35       77.18      1.23 o
   2  -1   6      174.46      178.05      1.68 o
   3  -1   6      372.88      379.48      4.31 o
   4  -1   6       24.62       21.86      0.65 o
   5  -1   6       52.17       51.65      1.39 o
   6  -1   6       95.25       91.03      2.07 o
   7  -1   6       13.71       14.27      0.80 o
   8  -1   6        0.63        0.40      0.43 o
  -6   0   6       67.67       85.08      2.62 o
  -5   0   6       28.18       23.03      1.75 o
  -4   0   6       85.96       80.87      2.20 o
  -3   0   6      192.98      187.45      3.35 o
  -2   0   6      150.11      156.06      2.79 o
  -1   0   6       77.61       77.50      1.68 o
   0   0   6       22.42       28.15      0.70 o
   1   0   6       36.75       37.81      1.32 o
   2   0   6       49.00       40.43      0.62 o
   3   0   6      645.45      662.04      6.89 o
   4   0   6        1.75        0.81      0.24 o
   5   0   6        7.22        6.60      0.40 o
   6   0   6       55.57       56.46      1.17 o
   7   0   6       97.22       96.25      1.93 o
   8   0   6       88.37       87.43      2.05 o
  -5   1   6       99.81      105.63      2.78 o
  -4   1   6        0.04        0.02      0.35 o
  -3   1   6      179.20      175.77      2.89 o
  -2   1   6       13.27       15.04      0.79 o
  -1   1   6       85.23       74.49      1.68 o
   0   1   6       32.30       15.85      0.63 o
   1   1   6       60.85       67.43      1.13 o
   2   1   6      517.51      536.77      4.53 o
   3   1   6       16.00       13.37      0.40 o
   4   1   6      268.22      282.15      5.81 o
   5   1   6      129.85      133.55      3.75 o
   6   1   6        0.69        0.22      0.25 o
   7   1   6       28.00       25.73      0.97 o
   8   1   6       44.85       45.51      2.08 o
   9   1   6       42.48       43.10      2.33 o
  -5   2   6        3.02        3.70      0.88 o
  -4   2   6        7.31        6.83      1.15 o
  -3   2   6      220.30      224.94      3.89 o
  -2   2   6        6.12        5.19      0.59 o
  -1   2   6      252.08      259.38      3.80 o
   0   2   6       71.52       75.61      1.61 o
   1   2   6      121.25      123.98      1.79 o
   2   2   6        1.16        0.24      0.13 o
   3   2   6      174.00      169.74      1.78 o
   4   2   6        5.45        3.02      0.37 o
   5   2   6       38.93       44.57      1.24 o
   6   2   6     1395.90     1413.69     14.48 o
   7   2   6        2.95        2.24      0.37 o
   8   2   6        5.53        4.12      0.69 o
   9   2   6       21.80       19.19      1.60 o
  -4   3   6       14.80       12.59      1.12 o
  -3   3   6        2.61        2.04      0.51 o
  -2   3   6        7.60        6.95      0.73 o
  -1   3   6      183.13      184.07      3.14 o
   0   3   6      421.03      402.33      5.12 o
   1   3   6      210.09      212.89      2.74 o
   2   3   6        0.17        0.30      0.20 o
   3   3   6      133.80      128.80      1.81 o
   4   3   6       91.93       91.43      3.28 o
   5   3   6      312.04      326.99      4.65 o
   6   3   6      507.35      492.97      6.46 o
   7   3   6       12.96       11.67      0.72 o
   8   3   6      102.04      109.40      2.36 o
   9   3   6       19.00       19.42      1.33 o
  -4   4   6        3.01        1.67      0.74 o
  -3   4   6      110.24      112.01      2.78 o
  -2   4   6        4.99        3.44      0.61 o
  -1   4   6      539.52      547.97      6.96 o
   0   4   6       99.24       99.21      2.14 o
   1   4   6       17.42       17.84      0.85 o
   2   4   6       60.71       54.75      1.38 o
   3   4   6       15.14       14.99      0.78 o
   4   4   6       61.88       63.54      1.66 o
   5   4   6      166.59      171.62      2.58 o
   6   4   6      282.57      283.46      4.56 o
   7   4   6       33.27       30.93      1.69 o
   8   4   6       11.90        9.62      1.03 o
   9   4   6       27.44       28.31      1.51 o
  -3   5   6        0.13        0.13      0.53 o
  -2   5   6        4.27        4.45      0.71 o
  -1   5   6       25.88       25.26      1.28 o
   0   5   6       11.99       13.40      1.32 o
   1   5   6      251.10      259.50      4.63 o
   2   5   6      129.22      126.05      2.86 o
   3   5   6      340.67      347.43      5.29 o
   4   5   6      171.48      177.70      3.47 o
   5   5   6       67.87       73.53      2.04 o
   6   5   6       14.14       15.07      1.68 o
   7   5   6       18.06       19.60      1.18 o
   8   5   6      141.74      144.26      3.39 o
  -2   6   6       68.75       73.30      2.31 o
  -1   6   6       15.77       16.49      1.39 o
   0   6   6      124.45      116.21      3.15 o
   1   6   6       56.88       56.68      2.04 o
   2   6   6        5.16        3.76      0.78 o
   3   6   6       56.15       52.88      1.79 o
   4   6   6      248.79      252.29      4.41 o
   5   6   6       29.45       28.72      1.15 o
   6   6   6      163.39      160.81      2.94 o
   7   6   6        0.23       -0.12      0.36 o
   8   6   6        3.07        2.47      0.72 o
  -1   7   6       25.08       19.58      1.89 o
   0   7   6        0.78        1.71      0.64 o
   1   7   6       53.18       54.03      2.32 o
   2   7   6        4.62        3.96      1.02 o
   3   7   6      115.08      122.71      3.79 o
   4   7   6       56.16       57.80      2.46 o
   5   7   6        0.02       -0.02      0.44 o
   6   7   6       50.72       50.67      2.25 o
   7   7   6       19.40       21.99      1.39 o
   0   8   6       83.95       91.15      3.16 o
   1   8   6        2.34        2.95      1.42 o
   2   8   6        5.96        5.06      1.10 o
   3   8   6        0.50       -0.04      0.63 o
   4   8   6       45.83       41.82      5.36 o
   5   8   6        2.17        1.42      0.75 o
   6   8   6       86.64       90.68      3.35 o
   3   9   6        3.92        4.78      1.59 o
   4   9   6        0.67        0.90      0.80 o
  -2  -8   7       78.14       77.80      3.60 o
  -1  -8   7       83.95       88.63      3.72 o
   0  -8   7       93.07      104.25      3.93 o
   1  -8   7        7.44        5.49      1.15 o
   2  -8   7        2.89        2.54      0.80 o
  -4  -7   7       72.36       69.47      2.87 o
  -3  -7   7        4.67        2.54      0.83 o
  -2  -7   7       58.74       50.85      2.29 o
  -1  -7   7        1.00        0.14      0.57 o
   0  -7   7      147.24      149.46      4.54 o
   1  -7   7       34.86       32.36      2.68 o
   2  -7   7       59.14       63.29      3.14 o
   3  -7   7       30.14       33.73      1.60 o
   4  -7   7       13.74       17.13      1.34 o
  -4  -6   7        0.85       -0.03      0.61 o
  -3  -6   7       25.11       22.10      1.62 o
  -2  -6   7       65.81       69.98      3.29 o
  -1  -6   7      140.79      148.30      4.43 o
   0  -6   7       36.76       34.78      4.63 o
   1  -6   7       21.57       16.08      1.44 o
   2  -6   7      113.59      121.14      3.62 o
   3  -6   7       31.33       34.68      1.31 o
   4  -6   7       48.03       49.33      1.58 o
   5  -6   7        0.23       -0.09      0.54 o
  -5  -5   7       39.88       37.03      1.99 o
  -4  -5   7      197.94      222.94      4.30 o
  -3  -5   7        8.41        7.68      1.02 o
  -2  -5   7        0.40        0.23      0.40 o
  -1  -5   7       65.60       61.16      2.14 o
   0  -5   7      262.83      237.60      5.41 o
   1  -5   7       10.51       12.35      1.17 o
   2  -5   7       10.51        6.42      0.88 o
   3  -5   7        8.62        9.28      0.71 o
   4  -5   7        0.72        0.30      0.32 o
   5  -5   7      302.04      307.82      4.51 o
   6  -5   7       65.52       72.74      2.36 o
  -5  -4   7       28.53       29.51      1.65 o
  -4  -4   7        6.80        7.57      0.95 o
  -3  -4   7      243.55      234.60      4.11 o
  -2  -4   7       20.43       23.41      1.18 o
  -1  -4   7        2.99        2.92      0.58 o
   0  -4   7      232.48      219.91      4.06 o
   1  -4   7        1.56        1.15      0.43 o
   2  -4   7      498.85      510.02      6.03 o
   3  -4   7      159.04      161.15      2.63 o
   4  -4   7        2.90        2.69      0.35 o
   5  -4   7        4.16        5.07      0.58 o
   6  -4   7       18.44       18.93      1.17 o
  -5  -3   7        2.03        1.79      0.62 o
  -4  -3   7       41.19       40.47      1.62 o
  -3  -3   7       33.49       31.83      1.40 o
  -2  -3   7      253.62      257.84      5.60 o
  -1  -3   7     1054.03     1014.00     11.01 o
   0  -3   7       78.38       75.81      2.03 o
   1  -3   7       30.59       28.41      0.94 o
   2  -3   7        0.94        2.48      0.88 o
   3  -3   7       29.22       28.69      0.88 o
   4  -3   7      149.04      139.22      1.66 o
   5  -3   7      246.90      263.81      3.75 o
   6  -3   7      143.58      139.10      2.29 o
   7  -3   7        2.39        1.72      0.47 o
  -5  -2   7        4.55        4.21      0.75 o
  -4  -2   7       69.20       66.89      2.08 o
  -3  -2   7      339.56      319.32      5.11 o
  -2  -2   7       46.22       39.64      1.37 o
  -1  -2   7       15.48       16.07      0.85 o
   0  -2   7      206.50      209.70      2.76 o
   1  -2   7       78.51       73.78      1.51 o
   2  -2   7      621.98      638.62      6.82 o
   3  -2   7      146.32      140.85      2.65 o
   4  -2   7       54.35       52.99      0.92 o
   5  -2   7       13.11       13.72      0.54 o
   6  -2   7      126.56      123.19      1.94 o
   7  -2   7       52.62       54.70      1.63 o
   8  -2   7        0.87        1.34      0.73 o
  -5  -1   7       29.69       28.34      1.60 o
  -4  -1   7        4.26        3.02      0.61 o
  -3  -1   7      146.46      128.76      2.88 o
  -2  -1   7       47.06       42.39      1.40 o
  -1  -1   7      854.73      845.68      9.32 o
   0  -1   7       11.68       10.21      0.56 o
   1  -1   7       40.85       44.30      1.30 o
   2  -1   7      203.77      209.27      4.21 o
   3  -1   7       28.48       32.78      0.82 o
   4  -1   7      482.86      473.19      5.74 o
   5  -1   7      318.34      315.20      4.72 o
   6  -1   7       59.36       60.71      1.09 o
   7  -1   7        1.43        0.73      0.42 o
   8  -1   7      100.49       96.86      3.26 o
  -5   0   7       35.13       36.48      2.38 o
  -4   0   7      305.89      284.05      4.81 o
  -3   0   7       23.75       27.70      1.31 o
  -2   0   7        8.94        6.75      0.68 o
  -1   0   7       43.60       36.91      1.06 o
   0   0   7      248.01      238.74      2.71 o
   1   0   7      634.75      621.82      6.79 o
   2   0   7      160.85      140.79      1.96 o
   3   0   7        0.66        0.51      0.33 o
   4   0   7       23.06       25.76      1.53 o
   5   0   7      100.39       91.01      3.11 o
   6   0   7      171.01      159.42      6.40 o
   7   0   7       19.33       19.37      2.34 o
   8   0   7       50.58       48.76      1.81 o
  -5   1   7       46.61       45.37      2.78 o
  -4   1   7        3.77        4.68      0.66 o
  -3   1   7       61.16       65.12      2.60 o
  -2   1   7      143.06      121.81      2.54 o
  -1   1   7      193.17      199.95      3.23 o
   0   1   7       14.14       12.77      0.96 o
   1   1   7       39.35       42.41      1.11 o
   2   1   7     1312.04     1355.70     13.30 o
   3   1   7       82.61       75.82      1.47 o
   4   1   7        7.41        5.81      0.64 o
   5   1   7        4.24        5.48      0.87 o
   6   1   7       12.72       10.75      1.28 o
   7   1   7       40.54       39.08      1.96 o
   8   1   7      118.79      124.64      7.02 o
  -4   2   7       70.54       75.73      2.34 o
  -3   2   7      138.98      146.56      3.13 o
  -2   2   7       19.92       16.39      1.04 o
  -1   2   7       22.10       27.96      1.12 o
   0   2   7      422.21      420.34      6.93 o
   1   2   7      107.39      112.01      2.19 o
   2   2   7       21.69       34.60      0.93 o
   3   2   7       13.51       10.16      0.96 o
   4   2   7      378.51      377.13      6.46 o
   5   2   7      138.07      124.82      2.41 o
   6   2   7       84.55       82.45      1.94 o
   7   2   7        0.02        0.23      0.30 o
   8   2   7       28.14       22.08      1.25 o
   9   2   7       45.33       47.61      2.26 o
  -4   3   7        0.39        0.08      0.57 o
  -3   3   7       13.76       10.25      1.00 o
  -2   3   7      118.63      114.79      2.65 o
  -1   3   7      238.49      240.80      4.84 o
   0   3   7      245.98      242.63      3.69 o
   1   3   7      299.92      304.19      4.81 o
   2   3   7      193.59      191.87      3.26 o
   3   3   7      264.16      276.72      3.99 o
   4   3   7       20.88       24.07      1.56 o
   5   3   7       16.72       14.37      0.97 o
   6   3   7        5.72        7.19      0.52 o
   7   3   7        1.54        1.12      0.34 o
   8   3   7      697.40      682.71      9.95 o
   9   3   7        5.19        4.27      0.94 o
  -3   4   7       69.68       82.02      2.46 o
  -2   4   7       40.14       46.84      1.74 o
  -1   4   7      491.37      479.38      8.41 o
   0   4   7      313.46      304.25      5.29 o
   1   4   7      166.14      167.36      3.41 o
   2   4   7        4.89        4.66      0.84 o
   3   4   7      140.73      147.32      2.79 o
   4   4   7      172.92      171.36      2.93 o
   5   4   7      282.90      277.88      3.92 o
   6   4   7       12.87       12.25      0.81 o
   7   4   7       25.97       21.77      1.08 o
   8   4   7       44.64       47.01      1.53 o
  -3   5   7      110.93      122.99      6.51 o
  -2   5   7        0.40        0.22      0.56 o
  -1   5   7        7.53        8.60      1.07 o
   0   5   7      143.64      138.74      3.40 o
   1   5   7      325.04      332.87      6.84 o
   2   5   7      400.91      427.64     10.57 o
   3   5   7        1.31        1.94      0.55 o
   4   5   7        0.01       -0.04      0.30 o
   5   5   7        7.29        7.24      0.60 o
   6   5   7       73.53       74.59      2.11 o
   7   5   7      104.04      108.08      2.70 o
   8   5   7       18.31       18.90      1.52 o
  -2   6   7      147.77      168.68      5.22 o
  -1   6   7      126.00      119.39      3.49 o
   0   6   7       41.05       40.12      1.89 o
   1   6   7        0.09       -0.43      0.43 o
   2   6   7       11.24       12.63      1.33 o
   3   6   7      155.27      152.97      6.93 o
   4   6   7       33.03       31.59      1.37 o
   5   6   7      183.73      185.46      3.23 o
   6   6   7        6.08        5.03      0.61 o
   7   6   7       21.17       20.34      1.31 o
   8   6   7       50.43       56.12      2.13 o
   0   7   7       35.29       33.16      2.33 o
   1   7   7      130.29      136.48      8.28 o
   2   7   7      195.34      198.57      5.28 o
   3   7   7        0.14       -0.05      0.47 o
   4   7   7       72.23       68.43      3.30 o
   5   7   7       27.66       30.28      3.48 o
   6   7   7       29.18       29.85      1.61 o
   7   7   7       37.23       42.18      3.26 o
   1   8   7        5.51        6.25      1.77 o
   2   8   7       44.85       41.30      2.44 o
   3   8   7      269.63      274.02      6.69 o
   4   8   7        0.03        0.04      0.61 o
   5   8   7       11.60        9.77      1.55 o
   6   8   7       83.64       81.26      6.62 o
   0  -8   8        1.13        2.17      1.33 o
  -3  -7   8       63.43       71.28      4.87 o
  -2  -7   8       47.47       44.03      2.69 o
  -1  -7   8       59.37       59.15      2.94 o
   0  -7   8        1.97        1.70      1.28 o
   1  -7   8       65.86       65.02      4.43 o
   2  -7   8       41.14       43.20      2.33 o
   3  -7   8       37.10       41.16      1.86 o
  -4  -6   8        6.04        6.32      1.13 o
  -3  -6   8      213.48      230.89      5.26 o
  -2  -6   8       28.13       27.77      2.14 o
  -1  -6   8        9.13        7.22      1.17 o
   0  -6   8       10.30        8.34      1.21 o
   1  -6   8       72.03       62.76      2.65 o
   2  -6   8       24.61       21.21      1.61 o
   3  -6   8       40.03       36.03      1.55 o
   4  -6   8       75.93       75.38      2.25 o
  -4  -5   8       28.60       30.46      1.99 o
  -3  -5   8        7.65       11.30      1.27 o
  -2  -5   8       62.11       63.04      2.36 o
  -1  -5   8      227.43      201.25      5.25 o
   0  -5   8       12.42        7.69      1.08 o
   1  -5   8       56.08       52.19      2.24 o
   2  -5   8       38.98       39.55      2.06 o
   3  -5   8       66.92       65.35      4.94 o
   4  -5   8      322.15      334.42      5.18 o
   5  -5   8       18.81       16.30      1.47 o
  -4  -4   8        5.18        3.52      0.89 o
  -3  -4   8       27.03       33.61      1.87 o
  -2  -4   8       21.21       20.24      1.40 o
  -1  -4   8        0.24        0.41      0.48 o
   0  -4   8       57.85       65.58      2.50 o
   1  -4   8      663.71      634.01     10.54 o
   2  -4   8        8.62       10.12      0.97 o
   3  -4   8       26.05       24.18      1.09 o
   4  -4   8      135.76      141.53      2.52 o
   5  -4   8       21.93       18.87      1.09 o
   6  -4   8      113.39      113.03      2.76 o
  -5  -3   8       54.43       61.92      2.75 o
  -4  -3   8       54.12       52.07      2.31 o
  -3  -3   8       60.02       54.87      3.01 o
  -2  -3   8      211.73      215.24      4.46 o
  -1  -3   8       57.28       54.32      1.90 o
   0  -3   8      325.94      323.19      6.41 o
   1  -3   8        1.79        2.35      0.55 o
   2  -3   8      288.27      288.24      3.80 o
   3  -3   8       59.50       60.06      1.35 o
   4  -3   8       12.16       11.15      1.01 o
   5  -3   8        1.16        0.90      0.29 o
   6  -3   8      308.43      325.11      5.81 o
   7  -3   8        5.49        3.14      0.73 o
  -5  -2   8      107.29      117.70      3.74 o
  -4  -2   8       45.40       42.88      2.11 o
  -3  -2   8       39.55       45.32      1.98 o
  -2  -2   8        0.93        2.09      0.56 o
  -1  -2   8      113.09      114.40      2.82 o
   0  -2   8      770.31      789.69     10.27 o
   1  -2   8      605.28      621.19      8.15 o
   2  -2   8       20.05       20.22      0.77 o
   3  -2   8       91.48       98.50      1.62 o
   4  -2   8        8.64        8.11      0.81 o
   5  -2   8        5.46        5.96      0.40 o
   6  -2   8       14.35       14.50      0.73 o
   7  -2   8        6.93        4.96      0.57 o
  -5  -1   8        3.34        3.08      1.95 o
  -4  -1   8        8.06        8.86      0.99 o
  -3  -1   8      229.26      245.99      4.66 o
  -2  -1   8      185.60      190.03      4.06 o
  -1  -1   8      234.64      214.74      4.13 o
   0  -1   8       63.88       59.54      2.10 o
   1  -1   8       55.11       57.09      1.58 o
   2  -1   8      291.87      286.04      4.08 o
   3  -1   8       41.20       40.71      1.12 o
   4  -1   8        2.18        1.46      0.33 o
   5  -1   8      402.34      390.50      8.35 o
   6  -1   8        0.49        0.18      0.57 o
   7  -1   8       11.76       11.66      0.70 o
   8  -1   8        9.99        7.80      0.97 o
  -4   0   8       40.10       41.71      1.77 o
  -3   0   8       11.93        9.74      0.84 o
  -2   0   8       53.84       42.42      1.80 o
  -1   0   8      510.01      488.87      7.29 o
   0   0   8       22.69       20.78      1.08 o
   1   0   8       84.28       84.77      3.07 o
   2   0   8       75.07       74.47      1.61 o
   3   0   8        7.91        8.69      0.56 o
   4   0   8      238.65      253.58      3.97 o
   5   0   8        8.03        5.14      0.94 o
   6   0   8        3.36        3.32      0.87 o
   7   0   8        8.80        6.90      1.25 o
   8   0   8       43.80       44.31      1.66 o
  -4   1   8      122.22      147.42      4.04 o
  -3   1   8       49.96       49.05      2.13 o
  -2   1   8      138.77      129.57      3.28 o
  -1   1   8        8.35        5.58      0.75 o
   0   1   8       79.91       84.24      2.22 o
   1   1   8      113.19      122.73      2.55 o
   2   1   8        4.40        3.41      0.42 o
   3   1   8       48.09       54.32      1.11 o
   4   1   8       13.89       14.78      1.15 o
   5   1   8      253.90      250.83      5.95 o
   6   1   8       54.38       54.78      2.60 o
   7   1   8       36.29       34.42      2.28 o
   8   1   8        8.95        6.61      0.72 o
  -4   2   8        8.20        9.35      1.26 o
  -3   2   8       71.00       73.30      2.66 o
  -2   2   8        0.23        0.24      0.43 o
  -1   2   8      242.94      241.13      4.61 o
   0   2   8        6.84        5.10      0.69 o
   1   2   8        0.54        0.57      0.40 o
   2   2   8       15.95       14.77      0.79 o
   3   2   8       70.51       77.86      1.59 o
   4   2   8      317.82      331.95      4.71 o
   5   2   8       17.34       18.72      1.66 o
   6   2   8       42.26       42.56      2.28 o
   7   2   8       27.25       27.06      2.13 o
   8   2   8       29.96       31.14      1.68 o
  -3   3   8       23.23       21.52      1.69 o
  -2   3   8        0.13        0.14      0.50 o
  -1   3   8      109.30      103.08      3.30 o
   0   3   8        6.62        6.15      0.77 o
   1   3   8      185.03      181.86      4.26 o
   2   3   8      194.81      207.29      4.35 o
   3   3   8        1.10        0.67      0.27 o
   4   3   8        0.34        0.16      0.23 o
   5   3   8       64.70       59.41      2.01 o
   6   3   8       53.67       55.74      3.48 o
   7   3   8      106.84       99.11      2.46 o
   8   3   8      508.09      481.67      7.61 o
  -3   4   8      246.89      291.78      6.19 o
  -2   4   8       52.45       49.28      2.20 o
  -1   4   8       16.75       15.92      1.93 o
   0   4   8        1.74        1.17      0.56 o
   1   4   8      333.75      337.47      6.78 o
   2   4   8      207.88      200.51      7.31 o
   3   4   8      300.80      313.16      5.87 o
   4   4   8       21.27       21.51      0.93 o
   5   4   8       10.46       10.37      2.92 o
   6   4   8       37.39       38.78      1.34 o
   7   4   8      116.06      116.39      4.38 o
   8   4   8       38.47       32.39      3.52 o
  -2   5   8        1.88        1.19      0.74 o
  -1   5   8       80.99       81.72      2.80 o
   0   5   8        4.23        7.28      1.17 o
   1   5   8      412.64      409.61      8.10 o
   2   5   8       10.31        7.38      1.02 o
   3   5   8       12.83       12.02      1.13 o
   4   5   8       38.86       36.63      1.64 o
   5   5   8       76.87       80.36      1.82 o
   6   5   8        0.60        0.48      0.42 o
   7   5   8       44.52       44.57      1.68 o
   8   5   8      108.84      110.51      3.68 o
  -1   6   8       45.29       52.37      2.85 o
   0   6   8        3.24        1.88      0.81 o
   1   6   8        8.26        7.59      2.97 o
   2   6   8        1.07        1.78      0.67 o
   3   6   8      234.18      222.85      5.29 o
   4   6   8       14.77       11.62      0.99 o
   5   6   8       60.70       66.21      1.98 o
   6   6   8      171.24      170.89      3.73 o
   7   6   8        8.71        5.62      0.84 o
   1   7   8        1.20       -0.57      0.57 o
   2   7   8       43.78       37.93      2.22 o
   3   7   8       24.16       23.84      2.33 o
   4   7   8        0.08       -0.13      0.57 o
   5   7   8      117.10      112.49      3.53 o
   6   7   8       28.06       25.51      1.63 o
   7   7   8        5.41        6.13      0.96 o
   3   8   8        6.36        6.01      1.19 o
   4   8   8        0.01        0.70      0.70 o
   5   8   8       21.47       21.84      1.83 o
  -1  -7   9        9.66       10.18      2.30 o
   0  -7   9       19.97       17.08      1.83 o
   1  -7   9       59.53       63.17      2.95 o
   2  -7   9      108.59      130.91      4.21 o
  -2  -6   9       80.76       74.23      3.40 o
  -1  -6   9        0.24       -0.21      0.61 o
   0  -6   9      109.38      106.77      4.32 o
   1  -6   9       31.34       33.57      2.04 o
   2  -6   9       53.55       54.50      3.59 o
   3  -6   9       14.21       15.55      1.43 o
   4  -6   9       58.75       64.52      2.66 o
  -3  -5   9       35.42       36.31      2.59 o
  -2  -5   9       25.53       25.21      2.08 o
  -1  -5   9        6.91        6.51      1.14 o
   0  -5   9       15.81       15.33      1.50 o
   1  -5   9       91.10      106.25      3.40 o
   2  -5   9      125.67      122.53      3.52 o
   3  -5   9        0.02        0.12      0.52 o
   4  -5   9       45.71       43.75      2.02 o
   5  -5   9        8.62        8.73      1.51 o
  -4  -4   9       26.73       29.17      2.52 o
  -3  -4   9        0.19       -0.25      0.61 o
  -2  -4   9      215.34      217.76      5.78 o
  -1  -4   9       61.88       52.60      2.46 o
   0  -4   9       11.71       12.86      1.32 o
   1  -4   9        6.20        7.53      1.02 o
   2  -4   9      140.72      129.09      4.21 o
   3  -4   9        0.54        0.27      0.40 o
   4  -4   9       21.02       22.11      1.86 o
   5  -4   9        0.24        0.15      0.56 o
   6  -4   9        6.13        5.61      1.01 o
  -4  -3   9      104.68      124.60      5.40 o
  -3  -3   9       63.08       65.96      2.56 o
  -2  -3   9       21.66       14.66      1.55 o
  -1  -3   9      101.75       94.60      4.70 o
   0  -3   9       24.04       19.78      1.47 o
   1  -3   9       74.81       71.34      2.44 o
   2  -3   9      126.18      127.35      3.18 o
   3  -3   9       30.02       29.27      0.97 o
   4  -3   9      219.26      225.03      3.83 o
   5  -3   9       93.61       94.96      2.23 o
   6  -3   9       25.94       25.78      1.10 o
   7  -3   9        1.73        1.95      0.73 o
  -4  -2   9       14.25       13.39      1.57 o
  -3  -2   9        3.36        4.14      0.84 o
  -2  -2   9       63.51       68.86      2.42 o
  -1  -2   9      142.07      138.19      4.01 o
   0  -2   9       67.95       61.81      2.37 o
   1  -2   9      759.85      759.34     11.98 o
   2  -2   9       26.83       26.45      1.43 o
   3  -2   9       19.77       20.48      0.75 o
   4  -2   9       63.92       63.27      1.59 o
   5  -2   9        5.18        5.19      0.59 o
   6  -2   9       63.09       65.23      1.53 o
   7  -2   9      115.24      119.75      2.37 o
  -4  -1   9       24.66       24.92      1.88 o
  -3  -1   9        3.43        2.46      0.74 o
  -2  -1   9       27.78       25.88      1.58 o
  -1  -1   9      167.80      158.37      4.35 o
   0  -1   9        5.49        4.46      0.81 o
   1  -1   9       47.72       52.48      1.99 o
   2  -1   9       42.64       41.18      1.37 o
   3  -1   9       33.74       30.70      0.86 o
   4  -1   9      287.92      288.32      4.14 o
   5  -1   9       62.67       63.76      5.03 o
   6  -1   9       99.75      101.07      3.75 o
   7  -1   9       19.19       14.75      1.30 o
   8  -1   9       67.88       66.19      2.70 o
  -4   0   9        0.02        0.86      0.77 o
  -3   0   9       53.10       58.52      4.59 o
  -2   0   9       51.44       46.74      2.00 o
  -1   0   9       31.23       23.30      1.69 o
   0   0   9       29.31       25.89      1.52 o
   1   0   9      297.23      290.89      5.64 o
   2   0   9       63.37       64.05      1.62 o
   3   0   9      116.35      124.34      2.10 o
   4   0   9       18.97       19.42      0.82 o
   5   0   9       25.98       30.71      1.96 o
   6   0   9      144.51      153.92      4.77 o
   7   0   9      212.57      207.85      5.89 o
   8   0   9        0.00        0.41      0.42 o
  -3   1   9        1.02        0.77      0.65 o
  -2   1   9      173.39      148.01      4.51 o
  -1   1   9       68.19       72.00      4.12 o
   0   1   9        0.36        0.11      0.45 o
   1   1   9      163.79      172.11      4.03 o
   2   1   9       56.33       53.00      2.07 o
   3   1   9      184.73      177.75      2.75 o
   4   1   9      241.54      235.90      3.98 o
   5   1   9       12.43       10.62      2.15 o
   6   1   9        0.17        0.30      0.55 o
   7   1   9        3.17        2.97      1.02 o
   8   1   9       81.28       80.41      5.45 o
  -3   2   9       57.90       58.25      2.51 o
  -2   2   9       65.81       70.36      2.53 o
  -1   2   9        0.23       -0.14      0.44 o
   0   2   9      128.80      120.30      3.60 o
   1   2   9      124.42      121.89      3.34 o
   2   2   9       61.99       62.66      3.01 o
   3   2   9      125.24      124.80      2.30 o
   4   2   9      356.33      370.61      6.06 o
   5   2   9       26.61       24.76      1.20 o
   6   2   9       22.72       22.11      2.88 o
   7   2   9       17.18       15.72      1.76 o
   8   2   9        4.09        2.90      0.54 o
  -2   3   9       26.40       26.95      1.78 o
  -1   3   9      207.81      207.95      5.48 o
   0   3   9        4.88        2.64      1.26 o
   1   3   9       13.00       11.54      1.97 o
   2   3   9      266.51      268.37     11.23 o
   3   3   9       57.55       55.03      1.56 o
   4   3   9        5.71        6.19      0.80 o
   5   3   9       19.47       19.67      1.19 o
   6   3   9      129.39      127.77      6.38 o
   7   3   9       53.44       52.76      1.86 o
   8   3   9       49.43       51.24      2.03 o
  -2   4   9        8.91        6.50      2.06 o
  -1   4   9        9.07        8.02      1.28 o
   0   4   9       69.46       68.38      2.85 o
   1   4   9      337.64      330.59      6.89 o
   2   4   9       12.02        9.81      1.10 o
   3   4   9      168.23      184.76      4.59 o
   4   4   9       53.39       51.03      3.12 o
   5   4   9      121.22      126.94      3.09 o
   6   4   9        5.59        5.09      0.61 o
   7   4   9        7.59        7.24      0.90 o
   8   4   9        0.57        1.47      0.64 o
  -1   5   9      124.34      135.87      4.63 o
   0   5   9        5.49        5.67      1.10 o
   1   5   9      121.45      124.85      3.95 o
   2   5   9      288.82      298.72      6.44 o
   3   5   9       26.08       27.42      1.63 o
   4   5   9       68.04       73.85      2.47 o
   5   5   9       29.50       32.09      1.75 o
   6   5   9       55.34       53.06      3.86 o
   7   5   9      102.94      113.38      3.78 o
   0   6   9        5.67        6.33      1.22 o
   1   6   9       61.56       56.68      2.77 o
   2   6   9       22.33       19.59      1.67 o
   3   6   9      112.67      121.03      3.74 o
   4   6   9      266.39      267.17      7.58 o
   5   6   9        1.12        2.12      0.60 o
   6   6   9       10.02       10.49      1.17 o
   7   6   9       38.20       40.14      1.75 o
   2   7   9       30.77       30.90      3.23 o
   3   7   9       29.86       29.51      2.04 o
   4   7   9        9.27        7.94      1.21 o
   5   7   9       50.09       54.47      2.43 o
   6   7   9       36.20       37.75      2.92 o
  -1  -6  10      206.86      221.72      6.16 o
   0  -6  10        3.84        3.11      0.98 o
   1  -6  10       43.90       35.73      2.13 o
   2  -6  10        1.63        2.72      0.88 o
   3  -6  10       82.73       71.86      4.12 o
  -2  -5  10        0.56        0.07      0.79 o
  -1  -5  10      125.08      135.31      4.46 o
   0  -5  10       80.92       73.61      4.25 o
   1  -5  10        9.52        7.35      1.48 o
   2  -5  10        2.49        1.75      0.69 o
   3  -5  10       17.06       19.63      2.13 o
   4  -5  10       25.46       29.68      2.44 o
  -3  -4  10      118.75       98.31      5.72 o
  -2  -4  10        9.77        9.97      1.52 o
  -1  -4  10       48.08       49.57      4.12 o
   0  -4  10        8.53        8.32      1.19 o
   1  -4  10      180.52      174.29      4.67 o
   2  -4  10        1.99        2.05      0.78 o
   3  -4  10      130.59      129.28      4.92 o
   4  -4  10        3.24        1.99      0.93 o
   5  -4  10       12.75       13.16      1.55 o
  -3  -3  10       17.54       16.88      2.24 o
  -2  -3  10       14.87       16.30      1.72 o
  -1  -3  10       30.34       31.75      2.03 o
   0  -3  10       65.55       62.73      2.58 o
   1  -3  10       43.07       39.60      1.90 o
   2  -3  10        9.95        9.63      1.06 o
   3  -3  10      388.34      409.49     10.28 o
   4  -3  10       62.96       63.45      2.11 o
   5  -3  10       34.94       38.80      1.84 o
   6  -3  10       12.74       12.11      1.09 o
  -3  -2  10      114.01      123.75      4.51 o
  -2  -2  10        5.29        6.66      1.24 o
  -1  -2  10       27.64       28.63      2.00 o
   0  -2  10      138.10      137.13      3.92 o
   1  -2  10       24.47       23.40      2.30 o
   2  -2  10      409.37      416.16      7.28 o
   3  -2  10      158.81      168.49      3.90 o
   4  -2  10      172.62      174.60      3.18 o
   5  -2  10       48.76       51.16      1.92 o
   6  -2  10       24.22       23.45      1.21 o
   7  -2  10        8.13        6.21      0.77 o
  -3  -1  10       33.80       34.00      2.49 o
  -2  -1  10       63.63       60.47      2.88 o
  -1  -1  10      136.77      142.82      6.53 o
   0  -1  10       19.77       17.59      1.46 o
   1  -1  10      157.88      156.72      3.93 o
   2  -1  10      401.37      412.44      7.14 o
   3  -1  10      320.83      330.65      5.94 o
   4  -1  10       20.94       18.40      2.28 o
   5  -1  10        2.29        1.13      0.40 o
   6  -1  10        0.78        0.85      1.00 o
   7  -1  10       16.50       14.01      5.05 o
  -3   0  10       25.38       27.86      2.30 o
  -2   0  10        0.34        0.27      0.67 o
  -1   0  10      115.63      119.40      3.87 o
   0   0  10      119.39      117.06      7.84 o
   1   0  10      375.91      373.25      7.03 o
   2   0  10        4.04        3.30      0.64 o
   3   0  10      135.07      147.74      3.37 o
   4   0  10      166.76      170.15      3.34 o
   5   0  10       40.74       37.67      2.30 o
   6   0  10       35.31       36.16      3.41 o
   7   0  10      137.83      126.43      4.60 o
  -2   1  10       78.21       75.01      3.27 o
  -1   1  10       58.42       59.05      2.69 o
   0   1  10      179.53      158.94      4.34 o
   1   1  10      278.55      271.75      5.72 o
   2   1  10       57.93       58.01      2.04 o
   3   1  10       90.49       90.49      1.88 o
   4   1  10        3.62        3.37      0.52 o
   5   1  10        6.59        5.05      0.62 o
   6   1  10      109.72      119.13      7.75 o
   7   1  10        7.80        9.51      3.48 o
   8   1  10        1.54        0.66      1.42 o
  -2   2  10      106.09      131.94      4.57 o
  -1   2  10       41.06       36.66      2.22 o
   0   2  10       97.50       95.58      4.96 o
   1   2  10       37.87       36.14      2.64 o
   2   2  10        4.84        4.81      1.13 o
   3   2  10       42.84       43.35      1.33 o
   4   2  10       25.47       26.87      1.24 o
   5   2  10       34.75       37.26      1.77 o
   6   2  10       74.18       80.23      5.09 o
   7   2  10       52.74       53.16      4.43 o
   8   2  10       38.86       34.07      3.99 o
  -1   3  10       13.58       14.37      2.15 o
   0   3  10        3.19        1.83      0.75 o
   1   3  10      146.29      148.50      8.00 o
   2   3  10       25.75       26.68      1.54 o
   3   3  10       48.58       42.79      1.72 o
   4   3  10        0.75        1.21      0.49 o
   5   3  10       27.97       26.69      1.25 o
   6   3  10      168.59      172.78      7.93 o
   7   3  10       26.91       32.34      3.72 o
   8   3  10        0.06        0.04      0.45 o
  -1   4  10       77.73       75.56      3.35 o
   0   4  10        6.07        7.29      1.24 o
   1   4  10       19.28       17.04      2.48 o
   2   4  10        1.02        0.85      0.59 o
   3   4  10       37.85       41.01      1.82 o
   4   4  10      211.91      225.17      4.58 o
   5   4  10       39.50       42.09      2.48 o
   6   4  10        3.74        3.34      0.71 o
   7   4  10       10.43       11.75      1.95 o
   0   5  10       47.15       47.28      2.65 o
   1   5  10       42.17       38.85      2.59 o
   2   5  10        0.78        1.50      0.78 o
   3   5  10      371.99      379.40      7.48 o
   4   5  10       41.02       39.48      2.17 o
   5   5  10      160.34      176.64      6.03 o
   6   5  10       30.69       32.02      1.63 o
   7   5  10        3.37        2.88      1.15 o
   2   6  10        8.28        8.82      1.75 o
   3   6  10      195.67      202.45     10.52 o
   4   6  10        1.04        1.35      0.73 o
   5   6  10       66.79       67.79      5.63 o
   6   6  10        2.68        2.58      0.74 o
   0  -5  11       43.04       44.77      2.49 o
   1  -5  11        3.99        3.61      0.97 o
   2  -5  11       74.90       73.85      2.83 o
   3  -5  11       69.81       83.91      4.34 o
  -1  -4  11       27.02       27.37      2.14 o
   0  -4  11       92.33       95.88      3.83 o
   1  -4  11        0.02        0.09      0.61 o
   2  -4  11        0.33        0.20      0.56 o
   3  -4  11       16.10       18.30      2.04 o
   4  -4  11      120.32      117.36      4.74 o
  -2  -3  11       61.28       61.49      4.39 o
  -1  -3  11       37.75       41.20      2.38 o
   0  -3  11       91.64      102.09      3.57 o
   1  -3  11       78.17       73.69      2.77 o
   2  -3  11       17.77       21.19      1.41 o
   3  -3  11        3.12        2.17      0.97 o
   4  -3  11       44.84       46.08      2.66 o
   5  -3  11       15.00       12.89      1.55 o
  -2  -2  11       94.75       99.43      3.95 o
  -1  -2  11       41.51       48.54      4.67 o
   0  -2  11       85.27       81.18      3.10 o
   1  -2  11        3.19        2.09      0.75 o
   2  -2  11        3.10        3.55      0.73 o
   3  -2  11      120.80      113.59      4.43 o
   4  -2  11       66.48       68.99      2.22 o
   5  -2  11       39.32       39.29      1.80 o
   6  -2  11       37.60       38.99      1.80 o
  -2  -1  11        0.08       -0.54      0.70 o
  -1  -1  11       29.28       30.97      2.13 o
   0  -1  11       34.33       37.32      2.86 o
   1  -1  11      150.70      159.51      4.21 o
   2  -1  11        2.89        2.80      1.15 o
   3  -1  11      293.41      295.79      7.38 o
   4  -1  11       17.99       14.02      0.99 o
   5  -1  11        1.78        2.07      0.59 o
   6  -1  11       75.40       77.65      3.80 o
   7  -1  11       26.08       22.59      3.28 o
  -2   0  11       31.37       29.37      2.30 o
  -1   0  11       28.28       25.94      2.39 o
   0   0  11        1.04        0.82      0.59 o
   1   0  11       30.29       25.09      2.33 o
   2   0  11        1.77        1.50      0.53 o
   3   0  11       80.76       82.76      2.55 o
   4   0  11        0.05        0.48      0.39 o
   5   0  11        4.22        3.32      0.71 o
   6   0  11       89.03       94.33      3.93 o
   7   0  11        8.79        9.74      3.32 o
  -1   1  11       25.79       26.32      2.07 o
   0   1  11       73.46       72.05      2.91 o
   1   1  11        0.05        0.14      0.53 o
   2   1  11       17.79       17.03      1.26 o
   3   1  11       22.91       23.84      1.95 o
   4   1  11       51.46       56.11      1.88 o
   5   1  11       93.24       94.85      3.19 o
   6   1  11        3.35        5.98      1.99 o
   7   1  11       23.55       16.88      2.92 o
  -1   2  11       11.80       13.68      2.04 o
   0   2  11       26.80       20.40      1.77 o
   1   2  11       46.19       48.02      2.27 o
   2   2  11        1.33        2.33      0.86 o
   3   2  11      173.11      181.19      3.95 o
   4   2  11        0.92        0.84      0.47 o
   5   2  11        9.15        7.97      1.06 o
   6   2  11      151.56      157.19      4.39 o
   7   2  11       10.43        8.51      2.17 o
   0   3  11       91.71      103.86      5.63 o
   1   3  11       41.62       42.09      2.19 o
   2   3  11       48.87       46.89      2.14 o
   3   3  11       23.94       26.77      1.48 o
   4   3  11       65.45       64.77      3.19 o
   5   3  11       99.86      105.76      2.90 o
   6   3  11       57.78       53.96      2.53 o
   7   3  11        0.19        2.92      1.55 o
   1   4  11      112.46      109.03      3.76 o
   2   4  11       27.10       28.75      1.82 o
   3   4  11       81.68       83.87      2.81 o
   4   4  11       91.77       88.83      4.08 o
   5   4  11       14.65       16.04      1.77 o
   7   4  11       36.36       37.63      3.16 o
   2   5  11       11.99       10.76      1.42 o
   3   5  11      198.97      215.42      5.27 o
   4   5  11       14.49       15.64      2.08 o
   5   5  11       79.50       77.53      3.94 o
   6   5  11        2.25        1.82      0.69 o
   1  -4  12       21.99       23.27      1.82 o
   2  -4  12       61.85       68.49      3.99 o
   3  -4  12       46.02       44.52      3.15 o
   0  -3  12        2.06        2.26      0.95 o
   1  -3  12       65.14       67.81      3.88 o
   2  -3  12        5.67        3.94      0.86 o
   3  -3  12       49.98       47.18      3.06 o
   4  -3  12        7.39       10.10      1.55 o
   0  -2  12        5.75        4.88      1.03 o
   1  -2  12       16.82       15.88      1.46 o
   2  -2  12       59.87       63.90      2.39 o
   3  -2  12       82.49       85.64      3.99 o
   4  -2  12        2.40        1.59      0.93 o
   5  -2  12       93.32       96.27      3.90 o
   0  -1  12        4.96        4.74      1.03 o
   1  -1  12        1.05        0.18      0.60 o
   2  -1  12       44.37       48.05      2.99 o
   3  -1  12        0.09        0.84      0.80 o
   4  -1  12      290.14      304.45      5.84 o
   5  -1  12      277.89      279.42      7.40 o
   6  -1  12       54.65       57.90      2.53 o
   0   0  12       27.54       24.10      2.59 o
   1   0  12      146.74      150.53      4.24 o
   2   0  12       55.11       54.35      2.21 o
   3   0  12      185.97      188.64      6.25 o
   4   0  12      146.28      151.10      3.62 o
   5   0  12       74.64       75.94      3.10 o
   6   0  12       53.41       54.49      2.22 o
   0   1  12        8.08        6.51      1.17 o
   1   1  12       14.12       11.65      1.35 o
   2   1  12       19.79       19.96      1.44 o
   3   1  12      308.72      315.84      8.90 o
   4   1  12        6.87        9.44      1.33 o
   5   1  12      157.81      155.33      4.92 o
   6   1  12       48.71       45.10      2.04 o
   0   2  12       75.06       80.37      3.34 o
   1   2  12       67.87       67.47      2.83 o
   2   2  12      229.40      232.56      5.34 o
   3   2  12       49.20       51.83      3.15 o
   4   2  12       34.59       39.25      2.53 o
   6   2  12        3.12        2.30      0.75 o
   1   3  12       11.88       10.45      1.42 o
   2   3  12       29.89       29.68      1.85 o
   3   3  12       69.27       72.88      3.90 o
   4   3  12        8.36        9.75      1.55 o
   6   3  12       13.35       11.47      1.42 o
   2   4  12        8.33        6.88      3.01 o
   3   4  12       39.02       38.38      3.37 o
   4   4  12       16.50       15.82      1.95 o
   5   4  12       51.25       57.99      3.28 o
   2  -2  13        9.48        8.68      1.73 o
   3  -2  13       34.47       29.02      2.48 o
   1  -1  13        5.09        4.30      1.42 o
   2  -1  13       86.00       94.90      4.65 o
   3  -1  13       17.12       15.90      1.99 o
   2   0  13        5.57        3.85      1.33 o
   3   0  13       57.51       55.38      3.37 o
   4   0  13        0.82        1.64      0.97 o
   5   0  13       76.68       72.70      3.37 o
   2   1  13        3.68        4.78      0.93 o
   3   1  13        0.01        0.97      0.89 o
   4   1  13        2.20        0.66      0.80 o
   3   2  13        5.06        2.66      1.24 o
   4   2  13       12.78       12.14      1.73 o
 
